# Supplementary material for: Comprehensive Analysis of Microsatellite Instability in Canine Cancers: Implications for Comparative Oncology and Personalized Veterinary Medicine
Source: Animals (Basel). 2024 Aug 27;14(17):2484. doi: 10.3390/ani14172484 (PMC11394029; doi:10.3390/ani14172484)
Supplement: Supplementary file 1 [file animals-14-02484-s001.zip › Supplementary Table S2.xlsx]

## Sheet: MSI
Histotype	All Samples	Samples with MSI	Samples with MSI after filtering	mean number of MSI before filtering	mean number of MSI after filtering	median MSI burden	number of MSI-H	prevalence MSI-H	mean MSI (MSI-H)	number of MSI-L	median TMB
B-cell Lymphoma	103	49	49	19209.6	697.122	19.1939	38	0.368932	25.7709	11	2.48246
Glioma	52	48	44	204.542	38.7045	1.06565	5	0.0961538	3.1663	39	0.464912
Hemangiosarcoma	65	54	52	152.889	31.8269	0.876292	3	0.0461538	4.15749	49	0.929825
Mammary Tumor	136	74	73	35.7432	23.8767	0.657398	7	0.0514706	6.05727	66	0.333333
Mast Cell Tumor	28	26	26	8.15385	2.57692	0.0709505	0	0	0	26	4.87719
Melanoma	137	93	91	17.5484	11.5055	0.316781	2	0.0145985	2.90474	89	0.490741
Osteosarcoma	98	76	74	730.474	275.527	7.5861	28	0.285714	15.2258	46	0.684211
Pulmonary Adenocarcinoma	5	5	5	75.2	53.6	1.47577	1	0.2	2.7533	4	1.09259
T-cell Lymphoma	64	20	15	2.3	1.73333	0.0477239	0	0	0	15	0.5
Urinary Carcinoma	4	1	1	126	35	0.963656	0	0	0	1	2.09259
