# Supplementary material for: Comprehensive Analysis of Microsatellite Instability in Canine Cancers: Implications for Comparative Oncology and Personalized Veterinary Medicine
Source: Animals (Basel). 2024 Aug 27;14(17):2484. doi: 10.3390/ani14172484 (PMC11394029; doi:10.3390/ani14172484)
Supplement: Supplementary file 1 [file animals-14-02484-s001.zip › Supplementary Table S3.xlsx]

## Sheet: AllLociList
Chr	location	left_flank_bases	right_flank_bases	Genes
chr4	10463195	CCAAC	GTGCC	-
chr3	56598627	GGGGT	AGGGG	-
chr7	80965148	CAAGG	CCTCC	-
chr3	56598538	GGGGA	AGGGG	-
chr20	57395314	TTTTA	ATTTT	-
chr5	21169953	GCCTG	TTCAG	-
chr7	80973894	ACGGT	CCGGG	MIR8865
chr7	80974270	CGCCT	CGTTC	-
chr38	21098918	GTCCC	GGTAC	-
chr38	21091586	GTCCC	GGTAC	-
chr5	31362506	TTGGA	GGGGG	-
chr38	21106393	GTCCC	GGTAC	-
chr11	68519524	TCTGC	CCCTT	-
chr2	45724493	GTCAC	GGCAG	-
chr20	57395336	TTTTG	GTTTT	-
chr5	43475763	TTTTT	GCTCT	-
chr30	33897162	CTGCT	GCTGC	-
chr5	78464960	GCTGT	TGTCT	-
chr11	23564474	AGGTC	GGCGC	-
chr5	33233909	CCGTT	TTTTT	-
chr5	52924213	CGGCG	GGAGG	-
chr1	101863043	ATGAT	AAGAC	-
chr29	13240172	GCCCA	TCTCG	-
chr5	32192056	CCCCT	GGGGG	-
chr5	82360291	TTTTC	ATTTT	-
chr18	53019746	CTAGC	TGCAG	-
chr26	21260111	GCTGT	TGTTG	-
chr28	29294470	TTGGT	TTTTT	-
chr33	7033920	ACAAA	GTGTC	-
chr38	1747783	ATTCC	GGCAT	-
chr11	68677464	AGCCT	GGAGG	-
chr16	19853682	ATCCT	CCCAC	-
chr36	22196997	TGTGG	TACTA	-
chr7	80949098	TGTAA	CCCGG	-
chr10	117018	CGTGA	CCATG	-
chr11	4279653	ATTGC	AGCCA	-
chr11	67724274	TTTTG	CCACA	-
chr25	32134691	AGAAA	AACAG	-
chr26	31290365	GGGGG	CCACG	-
chr33	17952129	CTGCT	TTTAA	-
chr5	21325482	CAGCA	AAGAT	-
chr5	29428831	CTCTA	ACACA	-
chr5	82360417	TTTTG	CTTTT	-
chr11	70626207	CCCAA	TTTTT	-
chr21	13779003	GGGAA	AGGAC	-
chr38	1734175	GAGCT	GGGCG	-
chr38	3655017	GCCTA	GGAAC	-
chr5	9147604	GTGTA	GGAGA	-
chr5	21689936	TGTGC	ATGTG	-
chr5	42483094	GCAAC	GCATC	-
chr5	54144169	ACACG	CGCAC	-
chr5	75303588	CTTGA	AACAC	-
chr5	76021006	AGCAA	CAACC	-
chr5	78455573	ACCAA	CCGTG	-
chr5	81792466	CCCCC	TTTCA	-
chr9	43411397	CGGCG	GGGGG	-
chr11	33389714	CGGCT	GCTGC	-
chr12	12105638	TAGGG	GGGGG	-
chr15	5940359	GAGCC	GGACA	-
chr16	18039565	GTTTG	GACAG	-
chr18	42075732	CCCTG	ATGCT	-
chr25	26352205	AAGTG	CGCTG	-
chr27	20657266	TTGTA	CTGGT	-
chr5	42276191	GGGAA	TGGTG	-
chr5	55030585	TCTTT	TTCCA	-
chr5	82360524	TTTTA	CTTTT	-
chr9	54010130	GACCC	GGCGG	-
chr10	10936569	TTGTG	CTTTT	-
chr11	18620926	CCTCT	CGGGA	-
chr11	57451901	TTTTC	CTTTT	-
chr12	36835018	CAAGA	CCTTT	-
chr16	46091815	GTGTG	GTCCT	-
chr18	33483956	TCGCG	CTCCT	-
chr18	45650363	TTTGA	AAACA	-
chr25	26983896	CTGGA	TGGGG	-
chr25	44445475	AGCAA	GTATA	-
chr27	8064311	TTTTC	GTCTT	-
chr3	44729794	ATCTT	GAAGA	-
chr33	24997968	GGAAT	AAACG	-
chr4	10466034	CTGTC	TCGTG	-
chr5	41601233	CTAAT	GAAAC	-
chr5	58048003	GGGTG	ACAGC	-
chr5	82360461	TTTTG	CTTTT	-
chr1	112665305	TATGT	ACACA	-
chr10	7125226	TTTTT	CAGAT	-
chr10	32389480	CCTCC	TCCTC	-
chr11	56089176	GTATC	AAGGG	-
chr11	65144274	CTGAT	GCCGC	-
chr11	74357913	TTTTC	GGTGC	-
chr12	11959839	GTGGT	AGGGG	-
chr18	36061622	TGAGA	TATAC	-
chr2	34447946	TTGTG	GCCCA	-
chr2	42582760	GCTGG	AGGGA	-
chr20	21663103	ATTTT	TTTAA	-
chr21	25463951	GTGTG	CTCAC	-
chr23	39471643	GGCGC	CTCCC	-
chr25	43461456	GTCAT	GACAC	-
chr28	35151844	TGTGC	ATAAT	-
chr3	54516372	CCCCC	ATTCA	-
chr3	63359775	TCTAT	TCTGG	-
chr37	1086144	CGACG	CGCGG	-
chr38	5938024	CTCCT	CGCAC	-
chr4	10462887	AGCAT	GCGTT	-
chr4	86841164	GAACG	CCCCC	RETREG1
chr6	36380878	GAGAC	CGACG	-
chr7	80972994	CAAAG	CCGAC	-
chr1	40711171	AGGTT	CGGCG	-
chr1	41799846	ACGCA	AAAGC	-
chr1	112665321	CGCGC	GTGTT	-
chr10	23373596	TACAT	GCATG	-
chr11	12883173	CACAT	AAATC	-
chr11	21078728	CCCCT	GAGAA	-
chr11	52977359	GGTAA	CTTGG	-
chr15	52213298	CAGAA	GCGCA	-
chr18	38810554	TCTTC	GAGAC	-
chr18	50152369	GTATT	AGTGT	-
chr18	50906386	GAGAA	AAGAC	-
chr2	72168402	CCGGG	CGGGG	-
chr20	56088572	GGTCT	TGGGC	NCLN
chr22	56756368	CTGTC	CCTTG	-
chr25	10356391	TGCAC	CCTTC	SLC7A1
chr25	44127280	GCGCT	CCAGG	-
chr27	30195610	GTTTG	TGTTT	-
chr3	10280753	CTTTT	TCGTC	-
chr30	16745600	GCGGT	GATGA	-
chr33	29554193	TCCTC	CATGT	-
chr36	22167673	AGAAC	CTTAC	-
chr4	10466447	AGCAT	GCGTT	-
chr4	71781088	CCGCT	GCTGC	-
chr5	29334496	GATCT	GAACC	BIRC3
chr5	29428841	CTCTC	ATCAA	-
chr5	33484779	CTCTT	TTTCT	-
chr5	41160853	TCCAC	TCAAT	-
chr5	71965467	GCGGA	GCAGG	-
chr5	78456500	CTGTG	GGGGT	-
chr7	80973786	GACGA	GAGGG	-
chr9	55267371	GTCCT	TAGAG	DNM1
chr1	113829696	CAGGG	CTCTC	-
chr1	113829714	TGTGT	TTAAT	-
chr10	7507297	TGTGA	CTAGG	-
chr10	44050899	GTACA	ACCAT	-
chr11	33389684	GGGGA	GCTGC	-
chr11	45371973	GTTTG	CCAGA	-
chr11	49722533	TTTTC	AGGGA	-
chr13	21475143	CTCGC	GGGCT	-
chr13	58830016	AAGAA	GAAGA	-
chr15	7937092	AAATC	TCCAA	-
chr16	17402670	CTGTG	CAGCC	-
chr16	27672209	GGAGT	CGGAG	-
chr16	52883855	CTTTT	TTTTT	-
chr18	15363132	GAGGC	CCATC	-
chr19	18257798	ATTCC	AGTGA	-
chr2	77607207	AGGGG	GATTA	-
chr20	33665410	AAAAT	CTCAG	-
chr20	50897807	AAATT	TCAGG	-
chr21	13778140	ACCCG	GGAGG	-
chr21	24919043	CGCTC	CCGCC	-
chr23	3733457	ATTCA	ATGCA	GLB1
chr25	48167464	ACAAC	CGTGT	MLPH
chr27	41338440	GCTCC	GCTCC	-
chr28	29286309	TCCAA	GCGCC	-
chr3	71052833	CATTA	CAGCG	-
chr30	6930981	AAAAA	GTGTA	-
chr30	23129992	CTTGA	GACTA	ALDH1A2
chr32	8368434	ATTTT	CCAGT	-
chr33	25820563	CACAG	TCATA	-
chr35	16957906	TTTAA	AGGTT	-
chr36	16501870	AGCCC	CCCGC	-
chr38	1806422	CACAC	TTTCT	-
chr5	36383295	GCATA	CTGTG	-
chr5	40017830	AAAAT	CTCTC	-
chr5	77370413	ATAAT	AACTA	-
chr6	69866893	GCCTC	CCGCC	-
chr7	14556695	GGCGG	GGAGG	-
chr7	69359311	GCGGC	GCCCT	-
chr7	80947109	CCTGA	AAATA	-
chr9	4567660	CCGGT	GGGAG	SRP68
chr9	44388281	TGTTC	CAGAA	-
chr9	51280312	AACAG	CGCCT	GBGT1
chr1	9429430	TCACA	TTCTC	-
chr1	66204435	CTGCC	TTGCA	-
chr1	91242030	AGCGA	GCACC	-
chr1	105982297	TTTAA	AAACC	KLK2
chr10	63786829	GCGGC	GAGGC	-
chr10	68335912	GGTGC	GCTGC	-
chr11	2542920	AGGAA	GAAAT	-
chr11	18021379	ATTTA	TATAC	-
chr11	54594376	ACATG	GAATT	-
chr11	64439945	CTCCA	GGGAC	-
chr12	1116729	CCCAC	CTCCT	-
chr12	11500718	GCGGC	GCTTG	-
chr12	11561768	CATTT	TCTAC	-
chr13	410553	GTCTT	GGAAT	-
chr15	35649600	TCCCG	TGGGC	-
chr16	6311952	TCCTT	TCGTC	-
chr16	15237301	TCTCT	AACGT	-
chr16	16240256	GAGCA	CGGAC	-
chr16	18364536	GGGTG	TCTTC	-
chr16	23325530	TTAAG	GTCTA	-
chr18	32978846	TAACA	AAATC	-
chr18	39504545	AAGAT	AGAGA	-
chr18	46929123	CATTC	TACTC	-
chr18	49090079	ACCAC	CTTCA	-
chr18	50167323	TCCCG	CGGCG	-
chr18	54187631	TCCTA	ATCCC	-
chr2	5271614	GCAGG	AACAG	-
chr2	10464285	CCCCT	TCGCT	-
chr2	73827028	TCTGA	GCGGT	-
chr21	20600991	GTTAC	GGCAT	-
chr22	9564946	AGCCC	GGGAT	-
chr22	39381057	GGGCC	GACTC	-
chr23	13143602	CTCCT	CTGGT	-
chr25	20429033	ATCTC	TCATA	-
chr25	32052185	GTGTG	AAAGA	-
chr25	35437875	AAGAC	CACAC	-
chr25	45215318	ATTAA	AGGAA	-
chr26	16906731	ATCTT	GTAGA	-
chr27	21464444	GAAGG	CTGGA	BHLHE41
chr27	26523510	CCCTG	AAAAA	-
chr29	26322880	GCGGT	GGGAG	-
chr30	8468027	GTCGA	GTGGC	-
chr32	16207289	GTACG	TTTCA	-
chr34	13031550	TGGAA	GCCTA	-
chr36	16944204	GATTT	GCCAG	-
chr36	19742748	TGCAT	CCTGA	-
chr36	28849414	TAATC	TTTTT	-
chr4	10464678	AGCAT	GCGTT	-
chr4	19568394	CAACC	CCCCC	-
chr5	13076108	CACCT	TGCAG	-
chr5	28689269	GTGAG	TCAAG	-
chr5	37679148	AGCAA	CAACA	-
chr5	63401606	GCTGC	TTTTT	-
chr5	75313201	CCCCA	ACCCC	CFDP1
chr6	59534494	CTGCG	AACAC	-
chr7	64352266	CTTAA	GTAGA	-
chr8	29341029	GTCCC	CCTCC	-
chr8	61309727	CCAAT	ATTAT	-
chr9	25449920	AGACT	TCTTC	-
chr9	44681367	ACGGA	GCGCG	-
chr9	54510220	GGCGC	CCGCC	-
chr1	25694703	ACAAT	TTAGG	VNN1
chr1	83244602	GAGGA	GCTCT	-
chr1	87916477	CGCCC	CGCCA	-
chr1	112563003	GCTCT	TCGAT	-
chr10	17269994	CCCCC	AAGCC	-
chr10	21082139	ATTTC	CCTGG	-
chr10	47340810	GAGCA	TCCAG	-
chr11	8522910	GAAAG	TGTTT	-
chr11	30737642	CCTCT	TCTTC	-
chr11	67746136	TCTCT	CCCTG	-
chr12	12766732	TTGCC	CCAGA	-
chr12	66898262	ATAAC	ATAAT	-
chr12	67953325	CAGCA	GCTTC	-
chr13	10111064	GGCGA	CAGGT	-
chr13	44374763	AAAGA	AAAAA	-
chr13	56111536	TGGAG	GGAAT	-
chr15	4486105	CTCCA	GTGCA	-
chr16	73004	GGCTT	CGCAG	-
chr16	7541195	CTCAC	TTTTG	-
chr16	15990390	GCTGT	TTGAT	-
chr16	41131919	ACACG	GAATC	-
chr16	52316912	CACTG	TCAAT	-
chr16	53410595	TTGGA	CCAGC	-
chr18	12906787	GCATT	TGTGT	-
chr18	46075076	GGACA	TTGGG	-
chr18	51666096	CGCCA	ATGCC	-
chr18	53236127	CCGCT	CCGCA	-
chr2	48175902	TTCAC	TTGAG	-
chr2	61910711	CAGCA	CGGCG	-
chr20	39678263	AGAAG	CCCAC	-
chr21	6452473	TTCCC	AAATA	GPR83
chr21	25570838	GACGA	GCAGC	-
chr21	40959397	CCCTG	GAGTT	-
chr21	41950734	CTACA	CCCAG	-
chr23	10913967	GAAAG	TGCTA	-
chr23	27933750	CAAAT	AAAAC	-
chr23	29464499	AAGCA	AGCTA	-
chr25	35431031	GCATG	ATCCT	-
chr25	35437890	AAAAA	AAACT	-
chr25	44422288	TGTGT	AAAAG	-
chr26	5424369	AGCAA	ATGCC	-
chr27	1323273	GCCCG	CCTCC	-
chr27	1771106	CCGGC	CGGGG	-
chr27	29588162	ATTAT	AAGTA	-
chr3	37871946	ACTTT	AAAAA	-
chr30	4681270	GGGTT	TGGTC	-
chr30	17182672	CATGA	ACCTG	-
chr30	31760963	TGGTC	CCCCA	-
chr32	4448971	TGTGC	GCGCG	-
chr32	8364888	TTTTT	CAAGG	-
chr32	17157437	TATGA	AAGAA	-
chr32	22996662	CTCAA	GCTGC	-
chr33	16264730	ACGTG	CTAGT	-
chr34	19373208	TGGGG	CAAAC	-
chr35	9788192	AAAGG	GGAAG	-
chr35	16995929	GGGTG	CACCT	-
chr35	23728046	AGAAG	AAGAT	-
chr36	22086675	TCAAA	TTTTC	-
chr36	24761512	TAGAA	CATGG	-
chr37	24956950	CCCTA	AGGGA	-
chr4	6341496	ATCTT	GGGAA	-
chr5	4460807	ATAGG	AGAAT	-
chr5	8918487	GGGAC	GGAGA	-
chr5	9041816	TTCTT	CTTCC	-
chr5	21517375	TTCAC	AGTAG	-
chr5	28853567	GGAGG	GTCGC	-
chr5	32498546	GCCTT	TTCGC	EIF4A1
chr5	43474625	CGCGG	ATGGC	-
chr5	54744845	TCCTG	TGTTG	-
chr5	55604967	ATCTC	GATAC	-
chr5	79116456	GCTGT	TATCA	-
chr5	86546958	TCTGT	TTTTT	-
chr8	41533042	GCCTT	CGCAC	-
chr9	15945735	ATTCC	CCGTT	-
chr1	37810961	ATATG	ACAGG	-
chr1	110348327	CAGTA	AGGAC	-
chr1	118064684	CCGAA	ACCTT	-
chr10	45748884	CCTCC	CGCTG	-
chr10	67513264	CCCCC	AGGAA	-
chr11	36804552	ACGCG	CTCCT	-
chr11	44893761	TAAGG	TTCCT	-
chr11	51779494	AGATC	AGGAA	-
chr11	52999725	TGTAA	TATTT	-
chr11	54594335	ACAGA	ATACA	-
chr11	64392317	GTATT	CTACG	-
chr11	65369188	GAAGC	AACCA	-
chr11	68699380	GAGGA	GGGCA	-
chr11	74266943	GGACA	AGGCC	-
chr12	4095622	CGGGA	GCCTC	-
chr12	10735498	CGCCC	TCCCT	-
chr12	20514368	ACGCG	ACTGC	-
chr13	58830037	AAGAA	GAAGA	-
chr14	825777	CCATG	ACTGG	-
chr15	34995230	TCCAA	AATTT	-
chr15	53266336	CGCGC	GCATG	GUCY1B1
chr16	181742	CGCAG	TGATC	-
chr16	7611918	AGGGG	TCCGA	-
chr16	13100872	AATAA	GTAAA	-
chr16	23372019	TTAAT	CCAAT	-
chr16	33852414	TTTTA	AAATG	-
chr17	29622531	TTGGG	ACCTG	-
chr18	25881865	ATTAA	AGAGA	-
chr18	26474318	TAGGT	GGATC	-
chr18	33026174	ATCTT	GAATA	-
chr19	8726542	TTGAA	AAACT	-
chr2	8378567	CGAGA	GCCGC	-
chr2	19707404	GCCCA	GAGGG	-
chr2	34828019	AGCTA	CTCGG	-
chr2	42754389	CTCTC	CGTTC	-
chr20	51041490	CTAGG	AATGC	-
chr21	41094367	CAGAG	GAAGG	-
chr22	181402	TGCCC	GGCGA	-
chr22	6503262	CCCCC	AATTC	-
chr23	35146597	CGCCT	CCTCC	-
chr25	10489496	TTACT	AGAAA	-
chr25	11634436	TGTAC	AACAG	FLT3
chr25	14132938	AAAAG	TCACC	-
chr25	36886084	GCGTG	CGTGC	-
chr25	39688338	AGGCG	CGGGG	-
chr25	40096002	CCCCC	AAGGA	-
chr25	42620961	GAATG	GATGC	-
chr25	44474131	CCGGC	GCGGC	-
chr26	31298009	GGGGG	CCACG	-
chr27	442008	TGTAA	GAGTG	-
chr27	27812796	AATGC	CATTC	-
chr28	10890840	CGAGT	CGGCC	-
chr28	13810188	TCCGT	GTCGG	-
chr28	25816515	CCGGT	CAGCA	-
chr28	35151980	TACTT	TAACG	-
chr30	8859292	GCCTC	TCATG	-
chr30	11207734	GAGAT	GGGGG	-
chr30	27189767	TAAAC	CTAGA	-
chr30	39485069	GTATT	TATGT	-
chr31	14617281	ACTGA	ACCTG	-
chr31	27321207	AGGGG	TGAGT	SYNJ1
chr32	4449005	TGTGC	GCGCG	-
chr32	6472584	GAGGT	GGCCA	-
chr33	16676306	CTCTC	CCTAC	-
chr33	18088627	AACAA	CATAT	-
chr33	18793284	AGTCA	CAACA	-
chr33	28028010	GAAAC	AACTG	-
chr34	25922395	GACCC	GCAAG	-
chr35	10643795	TGGCC	AGACT	-
chr35	17044702	CTTTT	TCGTC	-
chr36	13946544	TCTTT	CATAT	-
chr36	28219495	GCTTT	CAACT	-
chr37	28918575	GATTC	AAGGT	-
chr38	71130	GCGCT	CCCCG	-
chr38	5970299	AAGAA	CTGAC	-
chr38	6005174	CTCCT	GAGGC	-
chr4	2325842	TGTAA	AAGAC	-
chr4	25587773	GTCCG	TGTGC	-
chr5	22843653	AAATT	CAACA	-
chr5	24394718	TCAGA	AATTA	-
chr5	29294949	CCATT	GGGTA	BIRC2
chr5	32388083	CGTCC	TCCTC	ZBTB4
chr5	34091728	TCCGC	CCCTC	-
chr5	40772639	GACCG	GGATG	-
chr5	47526689	ACAAG	GTCAC	-
chr5	48598950	GCTAG	GTTAT	-
chr5	50968423	AGCCC	CCGCA	-
chr5	54596170	GGGTG	CAGGG	-
chr5	57716990	GAAGC	GTCCT	-
chr5	65386651	CCTGG	TTGTG	-
chr5	67001806	TCCTG	TTCAG	-
chr5	67992285	CCACT	CCCAG	-
chr5	68241964	CCCCA	AAACT	-
chr5	78455551	CGCCA	CCACC	-
chr5	82172081	GCTGT	TGTCT	-
chr7	165352	GGGAC	GTGAC	-
chr7	9314538	TGTGC	TTTCA	-
chr8	40565222	TTGGT	AACAG	-
chr9	48434518	CTCAT	GCGGG	-
chr1	36067980	GTCTG	AACTG	UTRN
chr1	46370755	CCTCC	TCCTC	-
chr1	87285469	TGGCA	CCGGC	-
chr1	89556249	CTGTG	AAAAG	-
chr1	95255089	CTTTC	AGGTC	-
chr1	99700321	AGAAG	CAACA	-
chr1	102442168	TCTCC	AATGA	-
chr1	102864499	GCCGT	CTCCA	-
chr1	106270650	TGTGC	CACAC	-
chr1	112708363	GGGGA	TACTC	-
chr1	118929556	ACACT	CTTAT	-
chr10	121965	GTAGT	CCCAG	-
chr10	26857545	GTGTG	GGTGG	-
chr10	33130005	CCAAC	CGCGA	-
chr10	56456837	CATGT	TCAAG	-
chr10	68556284	TTGGA	CTTGG	-
chr11	2542780	CTGTG	CATTT	-
chr11	25954460	TCCCC	GGCGG	-
chr11	33334590	TTTTT	CTCCT	TYRP1
chr11	36135460	AAATT	GAAAT	-
chr11	40323645	AAAAA	AATTG	-
chr11	55247559	GCGGT	ACGCG	-
chr11	73974607	AAAAG	TCCAC	-
chr12	1135586	GAAAA	CAAAG	-
chr12	4634721	TGTGA	GAGAG	-
chr12	6090957	GACAG	TGGTT	-
chr12	12669464	ATCAA	AGCAA	-
chr12	18561909	ATGTT	TAGTT	TFAP2B
chr12	34872795	GCGCT	CCTGA	-
chr13	17404132	GCCCT	ATTTT	-
chr13	29260437	CTGCA	GAGGA	-
chr13	42276073	AACGA	GTTTT	-
chr13	52742120	TTTGG	TTTGC	-
chr13	62046414	CGCCT	CTGTT	-
chr14	23065330	TGATT	TCACC	-
chr14	30832959	GGAGG	TAGAA	-
chr14	33846155	GATCT	TTCTT	-
chr14	37463157	TCTTT	CTCCT	-
chr15	42764192	AAAAC	ATGGG	-
chr16	6846952	TGCAT	TCCAC	-
chr16	17966793	GGCTC	CAGCT	-
chr16	24889069	ATGAG	TGTCA	-
chr16	34132476	CCTGG	GACTA	-
chr16	44569230	ACTGC	AACTC	-
chr16	54388942	TCCCC	AAAGA	-
chr17	49066722	GCGCG	AGGTA	-
chr17	53351550	GCGGT	GGGGC	-
chr17	61698520	TGTTC	CTAGG	SMCP
chr17	62562473	ATTGA	AACAG	-
chr18	13141603	TCTGG	ATTTG	-
chr18	17670969	TTGTG	CCCCA	-
chr18	34313771	GGGGG	CTGAA	-
chr18	39812852	TATAG	AATGA	-
chr18	41142525	TCCTC	TCGGG	DLA-79
chr18	42396652	CAGAC	AGATT	-
chr18	42790712	TCTGT	ATGCA	-
chr18	46868008	CCGGC	GCGGC	-
chr18	54039412	TGCTG	ATCCT	-
chr19	18301042	TTTTG	AAATT	-
chr19	42735323	GCGCG	GTACC	-
chr19	49815330	CCCCT	CGGGC	-
chr19	52463612	ACCAT	CATCA	-
chr19	52463651	ACCAT	CATCA	-
chr2	8638291	TGGTT	GCTGG	-
chr2	8835731	CTTGC	AAGTT	-
chr2	34936326	CCGCT	TCCCT	-
chr2	42754369	AATTT	TATAT	-
chr2	51761703	CGGGA	GGTGG	-
chr20	9105637	TCACA	CCTTA	-
chr20	28705602	GGGCG	GGTGG	-
chr20	28745165	TTTGA	GAAAA	-
chr20	39130243	GCGGC	CGGTT	GNAT1
chr20	44823194	AGCAG	GCACG	-
chr20	46048974	TCGTA	GTAGG	-
chr20	55316282	CTGGG	GCGCG	-
chr21	10385817	CAAGG	GTAAC	-
chr21	15969128	GAGAG	TTTTT	-
chr21	21863348	CCTCA	CAAGC	-
chr21	33016214	CTATT	TCACT	-
chr21	37003611	GGTCC	GCAGA	-
chr21	40065917	CCAGG	GTTTC	-
chr21	42583675	CATGC	GCACG	-
chr21	50356593	AATGA	ATTTT	-
chr22	6697073	GAGAG	CACAA	-
chr24	4690314	TCCTT	CACAC	-
chr25	7108297	ATTTT	CTTCT	-
chr25	13911503	TTAAG	AAATA	-
chr25	13911535	TAACT	AAAAC	-
chr25	26484333	TTGGG	CTTTC	-
chr25	33615468	CCACT	AGCAG	-
chr25	44422250	TATAT	ATATA	-
chr26	9240073	TATAT	AAAAA	-
chr26	9521164	AAAAT	CTTAC	-
chr26	13723635	GGCAC	GCGTC	-
chr26	17396704	CGGCC	GGCGG	-
chr26	30939662	GCCAG	CGTCA	-
chr26	37730623	GGACC	AATTG	-
chr26	38757667	ATAGT	GAGAG	-
chr26	38757677	ACACA	GGCAG	-
chr27	10246620	ACACT	CGGGC	-
chr27	36664418	CTTCC	CTCAT	-
chr27	44325997	CCAGG	TGAGG	-
chr28	6967496	TGAGG	TTTAA	IDE
chr28	14301868	GCCGA	CCGGG	-
chr28	25816533	AGGAG	GAGCG	-
chr28	25816559	CAGGA	CGGGC	-
chr28	28002073	ATAGA	AAAAC	-
chr28	32447698	CTGGG	CTTCT	-
chr28	35591017	GGGGC	TCACA	-
chr29	17613027	TGTGC	ATGTG	-
chr3	74835824	CGTCC	CCCGC	-
chr30	7194082	AGGAG	GAGCA	-
chr30	10512835	TAACA	ACCCA	-
chr30	16399573	AGTGA	GACCT	-
chr30	17163242	ATAGT	CATAC	-
chr30	34467268	GGGGA	CCCAG	-
chr32	1060551	GGCGG	GGCGG	-
chr32	4015721	TTTGT	TGTTG	-
chr32	4148430	AAAAG	TCAAT	-
chr32	6825181	TTCTT	CCACT	-
chr33	6937072	TAATG	CCTTT	-
chr33	7244117	CTTAC	AAATT	-
chr33	17684006	ATCTG	TAGAA	-
chr33	17742512	GTGGA	CCTAA	-
chr34	17188130	CTCTC	CCCAG	-
chr34	18242564	GTGTT	TATGT	-
chr34	33076941	CCTCG	TTTTT	-
chr34	36590899	AAAAT	GAGAC	-
chr36	7820298	TATAC	ATCAG	-
chr36	15675298	GCCTG	GGGCG	-
chr36	22255868	AGGAC	TCATA	-
chr36	22301678	ACTTT	GTGCC	-
chr36	22340073	CTGGA	AAAGA	-
chr36	30584979	TTTTC	ATTTT	-
chr37	5652673	AAGGG	CACAT	-
chr37	9631848	CCATA	GGAAC	-
chr37	16455448	AACAA	CAGAA	CRYGA
chr37	22501708	GCTGG	TGTTT	-
chr37	24625032	ACGAG	GCCAG	-
chr38	1498097	GATGT	TCAGG	-
chr38	2198484	CTAAA	AAAAA	-
chr38	12045588	GTTGG	GGAAA	-
chr38	12046461	TGCTC	CTCCT	-
chr38	19999004	GCCTC	TCTCC	-
chr38	23350021	CATGT	GTGCG	-
chr38	23457408	AGAAT	CTCAC	-
chr4	19158508	CCATA	GTTAG	-
chr4	34762550	CGCAG	CCCCC	-
chr4	51280375	GGCCC	CCCGA	-
chr5	10587739	TCAGC	GCATT	-
chr5	15018810	GATAC	AAGAA	-
chr5	21153969	GAATT	GGTTA	-
chr5	21344671	TTACA	AATTT	-
chr5	24327358	CAATG	TCCTT	-
chr5	32375166	CACTT	GCGTT	-
chr5	33484761	TGCCT	TTTCT	-
chr5	33492638	GCAAA	CAGAG	-
chr5	38024126	GAGCA	GGCGC	-
chr5	40109444	TCCTC	AATGT	-
chr5	52439929	ATGCC	CCTCC	-
chr5	60063275	CACAT	TCACC	-
chr5	63791112	TGATG	GACAC	-
chr5	68165079	CGGTA	GGGGG	-
chr5	75976421	CTGTC	GTGCA	-
chr5	82471294	GTATC	GCCTC	-
chr5	86546939	CTTTC	ATTTT	-
chr6	18023864	TCCCT	GAAGA	-
chr6	19117252	TTGTA	GCAGG	-
chr6	26935423	CACAT	AAACT	XYLT1
chr6	32088819	CGCGC	ATTAA	-
chr7	9328904	ATGGC	CCTTC	-
chr7	80951295	TGTGC	TTTGT	-
chr8	44704880	AGTGG	ACTCT	-
chr9	26737139	GGATG	GCGGC	-
chr9	29268663	GGCCA	TCATC	-
chr9	37652086	CCGCC	CACGA	-
chr9	41876992	GTGTA	CTTCT	-
chr9	46705766	TTGAA	CAGAA	-
chr9	54717950	GCGCG	CCCTG	-
chr9	55934468	TGTCC	CTTGG	-
chr9	59877640	CCCCC	CCCAT	-
chr9	60308458	TCACT	TAAGA	-
chr9	60817326	GAAAA	TACTA	-
chrX	17254800	GAATT	CAGAC	-
chr1	20064672	CCTCC	GCGCT	TCF4
chr1	30247543	CAAGT	GGCGC	-
chr1	47179924	CCATC	CCCTA	-
chr1	49036975	AAAAG	TTAAA	-
chr1	55569328	TACAC	AAATC	-
chr1	57194668	CTTGT	TCAGC	-
chr1	61830302	CGATT	CTAAC	-
chr1	76456218	ACACA	CCTGG	-
chr1	81898551	CTTCC	CCCTA	-
chr1	82181003	AAAAG	GGCTA	-
chr1	85807118	AGGGA	GACCA	-
chr1	87224032	AGTTA	AATAC	-
chr1	88586988	GGCCA	CCAAT	-
chr1	107060555	CCTGA	AGGCA	-
chr1	110724075	GATTG	CAGAT	-
chr1	116557682	CGCCC	CCTCC	-
chr10	6900687	CTCTC	CTTTA	-
chr10	10893857	TTTTT	ATGTG	-
chr10	30929715	TAAAG	CAAAA	-
chr10	41828839	TGTTC	AAGCA	-
chr10	60685498	GCAGC	GCTGC	-
chr11	4280367	CTGCG	GCTTC	-
chr11	16484245	GTTGG	CTTGT	-
chr11	34807715	TTCTC	CCCTC	-
chr11	35309716	CTCTC	AATCA	-
chr11	35309738	CACAA	ATTCA	-
chr11	40000248	TGCTA	CAGCT	-
chr11	40000302	TGCTA	CAGCT	-
chr11	49738600	TTCAC	TATGT	-
chr11	50566627	AAATT	CAGGG	-
chr11	51266053	CCGCT	CGCTC	-
chr11	54740493	CATCT	CTGCT	-
chr11	56274462	GTGGT	GAATT	-
chr11	58265105	AGCAA	CTCAA	-
chr11	59246329	ATACC	TCAAT	-
chr11	62885027	AGGAG	ACCGC	-
chr11	64074076	AAATT	GCAAG	-
chr11	64312966	ACACT	TGACA	-
chr11	73472973	CCATT	ACCAT	-
chr11	73884149	ATCCA	ATCAC	-
chr12	482855	GCTCC	TCAGG	-
chr12	12208579	GAGGA	GAGAG	-
chr12	12590182	GTGGC	GAGAG	-
chr12	12590216	TGTGT	CAGAG	-
chr12	13247385	AACGG	GATCA	-
chr12	17306674	TTCCC	CATTG	-
chr12	23822158	GTGTC	CCCTT	-
chr12	36786731	GGAGG	AATCT	-
chr12	44387695	ATCTG	TCACA	-
chr12	57104132	AGCAC	CAACA	-
chr12	71936531	CTCCT	AAGCG	-
chr13	5744773	GAGAT	GCCGG	-
chr13	12503365	GTTTA	TAGAG	-
chr13	23338162	CCCGG	CTCCG	TRIB1
chr13	31166605	TAGAG	CTGAG	-
chr13	37846101	GCATT	GTCCG	-
chr13	44015306	TTTTT	TTCTC	-
chr13	55460008	GCCAC	CTTTT	-
chr13	58129783	TGGAG	CATTT	-
chr13	58830232	TCTTT	TACCT	-
chr13	62212349	TTCTT	TGAAA	-
chr15	34279705	GGCTT	GCACA	-
chr15	45955958	CGGCG	GCCTC	-
chr15	55905935	TTTTT	GTCTT	-
chr15	59438393	ATCTT	TTAAG	-
chr16	7532347	GCTGC	TAGGG	-
chr16	9787965	TTGTA	TTTTA	-
chr16	9966617	TGTTC	GACAC	-
chr16	26431185	TCTGG	TGGAG	ADAM9
chr16	27106281	GATTT	GCTCG	-
chr16	31846442	TCTTT	GGGAA	-
chr16	39402376	AGTAG	GAAGA	-
chr16	54152866	TTTTT	ACGTG	-
chr17	47639334	ATGAA	CCTAG	-
chr17	52595024	TTGGC	GTCTG	-
chr17	61994668	TACTC	CTCCG	-
chr18	9415069	TAAAA	ACAGA	-
chr18	13316072	TTTTG	CCCTT	-
chr18	14463802	GAAGG	GACTT	-
chr18	15265445	TTGGC	GTTTT	-
chr18	34545549	TATAG	CCCAT	-
chr18	46644610	ACTCT	CCTCC	-
chr18	48953287	CAGCA	AACAG	-
chr18	50084143	CACCG	TCCGA	-
chr18	53067983	AATAT	AAAAA	-
chr18	53235758	GGAGG	GTGGT	-
chr19	18243556	GTTGT	GTGTT	-
chr19	23082207	TGCAC	TCTCA	-
chr2	1318504	GAGGA	GGAGG	-
chr2	7077252	TTTTC	AACTT	-
chr2	8912526	CCGCT	TATCT	-
chr2	11464943	AAAGG	CTATT	-
chr2	22726900	CATGT	GCATG	-
chr2	36886664	GGCCC	CCAGT	-
chr2	42423939	TGCTC	TTAAG	-
chr2	51318132	ATAGA	GAACA	-
chr2	51445957	CCTCC	CCTCT	-
chr2	59604049	AGCCC	AGGAC	-
chr2	64254334	CGCCG	CCCTC	-
chr20	221351	GGTTC	CACCT	-
chr20	1753064	CTCCT	CCTGA	-
chr20	6568163	CCCGA	GCCCG	-
chr20	8486723	ATGAA	CAGAA	-
chr20	12809537	AGGAA	AGACA	-
chr20	26736830	GGGCT	TCTCT	-
chr20	28705650	GAGGA	GGTGG	-
chr20	35929628	GGGGG	TCATC	-
chr20	39678230	AAAAA	CAGCA	-
chr20	40470909	TGCTG	ACTGC	-
chr20	40825239	ATGAT	TTACA	CDC25A
chr20	41957917	CACAC	GCGCT	-
chr21	6890438	GCTGT	TGGAA	-
chr21	15890474	ATCTT	GCTAC	-
chr21	15985099	ATTGA	AAAGT	-
chr21	23140243	CCCCC	CTGGG	-
chr21	24395189	AACAG	TGGGC	-
chr21	24805000	GGGTT	TTTCT	-
chr21	25463929	GTGTA	CGCGC	-
chr21	33942072	TTGTA	AATTC	-
chr21	33973558	CAGTT	TTCAA	-
chr22	5030482	ATTTG	TCCAG	-
chr22	6375934	GGGCA	CCTCT	-
chr22	6377345	GTGGT	GCCAA	-
chr22	7386993	TCCCA	CCCAG	-
chr22	50427654	TACTA	TTTTT	-
chr22	60607207	TAAAT	CCAAT	-
chr22	60686864	ATTGA	AATAC	-
chr23	35146630	CGCCT	CCTCC	-
chr23	45220593	TTTGC	AGACA	-
chr24	11659511	TGTGA	ATCTT	-
chr24	21313444	ATCTT	CTTTC	-
chr25	5537317	CCTGT	TCGCT	-
chr25	13199891	CTGGC	GCCGC	-
chr25	32465580	CTGGA	CTTTT	-
chr25	32986367	TCTCC	GTTTA	-
chr25	36541128	TTTCT	GCTTC	-
chr25	39018519	GAAGA	ACGAC	-
chr25	42081368	ATGTT	GATCT	-
chr25	48006991	ACACG	CCCTG	COL6A3
chr26	8148620	GCCGC	GGGAG	ATP2A2
chr26	21259370	GCTGT	TGTTG	-
chr26	21259403	GCTGT	AGGGA	-
chr26	30922194	AAATT	GAACA	-
chr27	921202	CTTCT	AGAAA	-
chr27	12182015	CTAGG	TGGCC	-
chr27	20663813	TTTTG	AGACT	-
chr27	31672231	ATCAT	TGAAA	-
chr27	34758437	TGGTG	CCCAC	-
chr27	37113406	GCGTG	GTTTT	-
chr27	43625451	GCCGG	AACAC	-
chr28	1887440	CTCTT	CTTTT	-
chr28	7986573	GAAAC	GACAT	-
chr28	8946492	TAATT	GGAAA	-
chr28	11092773	TTTTC	CCTTT	-
chr28	23966191	GCCCT	GCCCT	-
chr28	24909483	CCTCG	GAGGA	ADRB1
chr28	29092829	GTGTT	CACAC	-
chr28	29294615	CAACA	AATTC	-
chr28	32564375	GCCGT	CTTCG	-
chr29	6712684	AAATT	CTTTA	-
chr29	16689618	ATATA	TATAT	-
chr3	7824758	AACCA	AATGA	-
chr3	22006728	GGTGC	CCTTT	-
chr3	41794773	AGCTC	CTGAG	-
chr3	53306493	TCTCC	CGGTC	-
chr3	72521602	GGGCG	GGGAC	-
chr3	90940862	GACAC	CTACA	-
chr3	91751034	GAGGC	CACCC	PDE6B
chr30	60343	CACTT	TTTGA	-
chr30	405089	GGTTC	CTATA	-
chr30	5594369	CCCCG	CGCCC	-
chr30	6930958	CTACC	GAAGA	-
chr30	17170529	TGATT	TGCTG	-
chr30	20870559	TTAAT	CTTAC	-
chr30	27391675	TTTTC	TTGTG	-
chr30	27830304	AGAGC	CAATA	-
chr30	33686386	AGAAG	AATTC	-
chr30	38051895	CCCCC	CTGAG	-
chr32	4449234	AGGAC	CAAGA	-
chr32	8369511	GGTAT	AAATG	-
chr32	26106871	ACCAC	CAACA	-
chr33	6324684	CTCCT	TGTTG	-
chr33	23045749	TTTTT	TGAAC	-
chr34	11545547	TACTA	CCCTT	-
chr34	12981125	AAAAC	AATCC	-
chr36	3333223	AATAA	CTGGC	-
chr36	13647284	TCATT	TTTGA	-
chr36	17204425	TCTCC	GTTTT	-
chr36	17308076	TGGCC	AGAGA	-
chr36	21764596	TTTGA	CACTT	-
chr36	22205471	AACAA	CTCCC	-
chr36	30525371	TTACA	GCTCT	-
chr37	11054813	GGAAA	GAGCA	-
chr37	25961713	CAGCC	CCCAG	SPEG
chr38	1481668	CCCCC	AAGAG	-
chr38	11441482	CTATG	GATTT	-
chr38	21671779	TTTAA	CAGTG	SLAMF1
chr4	14101004	CGGGC	GCCTT	-
chr4	14980827	AAGGA	GTCAA	-
chr4	15401685	TAAGC	GAATT	-
chr4	35875374	GAGGA	GGCAG	-
chr4	43237732	AAAAG	TTAAT	-
chr4	54879840	GTCCT	GCTGA	-
chr4	58689909	TGGTG	GGAAG	-
chr5	301534	CTCTC	GTGCT	-
chr5	9731430	AACCG	GAACC	-
chr5	11906668	TTCTA	CACTC	-
chr5	15413245	AATAC	GTTAG	CD3E
chr5	15552700	ATAAT	CAGAA	-
chr5	21038226	CAATG	CATAC	-
chr5	22364624	GATTG	GTGAG	-
chr5	34933113	GAGAC	ACAGA	MYH3
chr5	41530743	TCCCT	TTCCC	-
chr5	48228098	AAGGG	CAATT	-
chr5	52491147	AAAAG	GTGTT	-
chr5	63401573	AATAA	TTCTT	-
chr5	77200609	ACGTG	CTCTG	-
chr5	78455947	CTTTT	AGTTG	-
chr5	81885794	GCTCT	AGACA	-
chr5	82313693	GCCCA	CTCAG	-
chr6	4331873	CATGA	AGAGG	-
chr6	7807042	ACCGG	GGGGC	-
chr6	43886656	TTTAA	CATAA	-
chr6	69014931	CTCTG	TCCAG	-
chr7	14165566	CTGTT	CGCAA	-
chr7	52700227	TCTTC	AAGAT	-
chr7	57048634	TTTCT	ATTCC	-
chr7	67035960	CTGCA	CCTCT	-
chr7	74707747	CTGGC	GGTGG	-
chr9	15561002	AAAAA	GGGAG	-
chr9	22893925	TGGCC	CTGCG	-
chr9	23386301	GCGGG	TGGTC	-
chr9	24066422	TGAAT	ATACA	-
chr9	31013514	GAAAA	CGCCG	-
chr9	32016625	AAACT	GGTGG	-
chr9	36045589	TCTTG	GAACC	-
chr9	48794131	CTCCG	AGGGG	-
chr9	51620590	GTTTA	ACACC	-
chr9	52625239	AATAC	GCAAA	-
chr9	53166609	AGGGA	GGGCG	-
chr9	53452830	CCATT	GTAGC	-
chr9	53955442	CACTT	CCCAC	-
chr9	54188361	ATTTT	AATAC	-
chr9	55307359	GTAGA	AAGAT	-
chr9	57072421	TCCCT	ACCAC	-
chrX	71581202	GACCT	ACATC	-
chrX	105496051	TCTGC	CCATG	-
chrX	118965432	GGCTT	GGGGG	-
chr1	8162200	AAGAG	AGGGA	-
chr1	8236010	TTTGA	GAAGG	-
chr1	14546749	CCCGG	TGGTG	-
chr1	15986798	ATTAT	GAAAG	-
chr1	20064566	GCTGG	CGCCG	TCF4
chr1	41742942	TCTCC	CCTCT	-
chr1	47983333	ACCTG	GGTCC	-
chr1	49663117	TGCAT	GCAAG	-
chr1	51493137	CCAGT	AAGTT	-
chr1	54579916	GCCGA	GGCCG	-
chr1	85987365	TTGGA	TAGAT	-
chr1	87787032	CGGGC	GAGAA	-
chr1	87916418	GCAGG	AGGAG	-
chr1	88148130	AAAAG	TTCTT	TJP2
chr1	92282312	ATATG	GATGG	-
chr1	116641233	CCGCT	TCCAC	-
chr1	116939060	GGCAC	CCGAG	-
chr1	117319743	AAAAG	GTACA	-
chr10	27904673	AAAAG	TCACA	-
chr10	30480706	GGAGG	AGGAT	-
chr10	33209317	GGGTT	GGACT	-
chr10	45749961	TGGGA	CCCCT	-
chr10	64315788	AGGAC	GTTAC	-
chr10	68469593	GCGGG	GGGGC	-
chr11	3308834	ATGCA	CGCGT	-
chr11	12794946	GTAAC	CCTTT	-
chr11	12802956	CTCCC	CCCCC	-
chr11	25466272	TGCCA	CCCTT	-
chr11	34815710	CGCCC	GGAGC	-
chr11	37479669	CTTCT	TCCAA	-
chr11	45128042	GGGAA	AAGAA	-
chr11	60149339	TTATG	CCCTT	-
chr11	61120717	GCGCA	GGGGG	-
chr11	61469081	AATAT	TTGGC	-
chr11	64514954	AAATT	CAACA	-
chr11	66084439	AGAAA	AAAAA	-
chr11	66084479	AGAAA	AAAAA	-
chr11	68362207	CTCTC	CTCCC	-
chr11	73609737	ATGTC	AATGC	-
chr11	73871339	AAATG	TTCCA	-
chr11	74223200	CAGCT	AAGCA	-
chr12	1221909	AGGCC	CAGGA	-
chr12	2757442	ACCTG	CTTCA	-
chr12	3461913	CGCGC	CCCTC	-
chr12	4748189	TATAC	CTGAA	-
chr12	8687026	GGAGG	CCGGG	-
chr12	11570947	CAGGG	CCATG	-
chr12	12637552	TGGTT	AGAAT	-
chr12	12661299	TTTTC	GGTAC	-
chr12	20019515	AAAAC	GCAAA	-
chr12	21047787	TGCCC	CGGGG	-
chr12	37529026	TGTGT	TAGGA	-
chr12	40876655	GTCTT	CGGGC	-
chr12	45642224	AATTT	TTCAA	-
chr12	46845155	ATTTA	GTCTT	-
chr12	49460807	CGGTC	CCGGC	-
chr12	57570665	GCGCG	GGAGG	-
chr12	65120681	GACCA	CAACG	-
chr12	66379077	AAGCT	ACTAC	-
chr13	1159442	TGATG	CACAT	-
chr13	4928482	CGGGT	GGAGT	-
chr13	18418866	AACAG	GTATA	-
chr13	29260717	TAAGA	GGGGC	-
chr13	30910117	AGGCC	CACCA	-
chr13	33786286	GGGAG	GAAAC	-
chr13	39166468	TTCTT	AAGGC	-
chr13	43461291	TCTTC	TTCTT	-
chr13	43461329	TTCTT	CTTCT	-
chr13	44013211	GTGGC	TTAAA	-
chr13	44372453	TAATG	TGTGG	-
chr13	56096773	ATGAT	ATAGA	-
chr13	58367697	GTGTT	GTGAG	-
chr13	58823000	ATATA	TATAC	-
chr13	59043681	TCGAC	CTCCA	-
chr13	59863621	TTGGT	TTAAA	-
chr13	62803627	CTGTT	AGGCA	-
chr14	31216857	AAAGG	TAGGA	-
chr15	603489	TGCTG	TCCCG	-
chr15	13274017	CCCCC	CCCAC	-
chr15	17717830	CCCCA	TCACC	-
chr15	22859944	GCATT	CACAT	-
chr15	23040995	ACGCG	ACAGT	-
chr15	33686824	CGCGC	AGGCC	-
chr15	34092990	CTCAG	CCCCC	-
chr15	36372452	ATTTC	CCGTG	-
chr15	54486672	CACAA	CAGGA	-
chr16	5324143	GGTGG	CTTCT	-
chr16	6705243	GGGAG	TTGCC	-
chr16	9510221	AGGGA	GCTCG	-
chr16	14673248	CTCTT	ACACA	-
chr16	19926791	GGGTC	GTGTG	-
chr16	23829368	TATTT	AGAGA	-
chr16	33613578	GCCTC	TCTCT	-
chr16	33796000	TCTGA	CACCT	-
chr16	40966838	AAGGC	TTCAT	-
chr16	41288905	TCAGG	CCTTC	-
chr16	46529252	CGCCC	CCCGG	-
chr16	46851650	GGGCG	CCTCC	-
chr16	47882925	ACGGT	CAAAA	-
chr16	49055702	GAAAA	AGAAG	-
chr16	55286429	GTGTT	GAAAA	-
chr17	8433653	TGGTC	CCCCT	-
chr17	22779438	TAATC	AATCT	-
chr17	38413479	CAGTT	CTGTA	-
chr17	49175098	TGCCA	CTCCT	-
chr17	49175137	TGCTG	CTTCT	-
chr17	49513565	TCTTT	GAGCT	-
chr17	60136287	CTCAG	AGCAC	-
chr17	62950754	TTTGA	CCCTT	-
chr18	2223985	ACCAG	ACACG	-
chr18	9454837	CACAT	CCCTC	-
chr18	9921050	TCCTT	TGCCA	-
chr18	12600512	TCCTC	CGAGG	-
chr18	14372618	TGAGC	AACAG	-
chr18	18316519	GTGAA	CTAGT	-
chr18	20478565	AAAAT	CATTG	-
chr18	20871438	CTAGG	CTGAG	-
chr18	24539960	TTCTT	TTTCT	-
chr18	25159823	GTAAG	ATGAA	-
chr18	25355790	GCAAG	ACTCC	-
chr18	31863930	ATGGG	CTCTC	-
chr18	32611144	TATTT	GTGTG	SLC1A2
chr18	33669558	CCAAC	CGAGG	-
chr18	35381616	TTTAG	CAAAA	-
chr18	39761792	AATAC	TTAAA	-
chr18	42001738	ATCTT	TTTAG	-
chr18	46919963	GCTAG	GACAA	-
chr18	52380056	TCTCG	CCGCC	-
chr18	52500700	CTGCT	GTTGC	-
chr18	55155579	CCCGA	GGGGG	-
chr19	19222288	CTTTC	CCTAT	-
chr19	23714587	AAATA	CCAGC	-
chr19	28496281	CGAAA	AGTTC	-
chr2	5157465	AGAAG	AAGGA	-
chr2	9836733	AAGGG	GGGGG	-
chr2	19115093	GAAAG	GGAAC	-
chr2	24198290	AACTT	GCTTT	-
chr2	24239331	CTCCA	GCTCC	-
chr2	24947686	TACAT	TCCCC	-
chr2	25075888	CCATT	ATTTT	-
chr2	28441006	TAACA	ATGAA	-
chr2	35331524	AACAT	AACCA	-
chr2	41053852	GTGTG	CATAT	-
chr2	55242736	TACTG	AAATC	-
chr2	57259786	GAGAC	AAATA	-
chr2	60419361	TTTCT	TCTTC	-
chr2	72725599	TGAGA	GGGAA	-
chr2	80967392	GAAGT	TCCCA	-
chr2	85217930	ACGAG	GAGGA	-
chr20	9463332	TGTGA	TTGGG	-
chr20	25941397	CTTAA	CAGTT	-
chr20	27618434	CACTT	GAAGA	-
chr20	40277649	TCTCC	GCTGC	-
chr20	40572238	GGTCA	GCCCA	-
chr20	44309388	TGTGC	GACCT	-
chr20	51055012	AGATC	CAGGG	-
chr20	57695172	CCCAA	CCCGG	-
chr21	8355430	TCGGT	GCTAC	-
chr21	15062859	ACTTA	CTGTT	-
chr21	21563022	GCACT	CCTCG	-
chr21	32843130	CGCCA	CCCGC	-
chr21	40025292	GTGTA	GTGCA	-
chr21	42209163	GCTGT	ACATC	-
chr21	47332101	CCATT	GTTTC	-
chr22	3278355	CCTCC	GGAAC	-
chr22	4793495	TGACG	TGACA	-
chr22	9468077	GGCAC	CTCCT	-
chr22	10515670	GACCA	TCCTC	-
chr22	49936578	GTGGT	CCGGC	-
chr22	50554435	GGCCA	GGGAG	-
chr23	38104569	CATTT	TCAAA	-
chr23	45214008	GTTTC	AGTGT	-
chr24	12246226	AGAGC	TAAAG	-
chr24	36806866	GGTGA	TGATG	-
chr25	3201713	AGAAC	AATTG	-
chr25	4263105	ATTGA	CCTAA	-
chr25	11407289	GTATA	CTTTT	-
chr25	13875719	AGAAA	ACAGA	-
chr25	18533403	TCAGG	CAAAT	PARP4
chr25	19615868	GCTAG	GTATG	-
chr25	20173987	AAATT	TAAGC	-
chr25	26716112	GCCCG	GCAGG	-
chr25	40374106	TAATA	TAGTT	-
chr25	40508745	TCTGA	AGCTT	CCL20
chr26	11040564	ACTCT	GGAAG	-
chr26	18012323	TACTT	GAAAT	-
chr26	20795601	TGCTT	GAGAC	-
chr26	23527541	GGCGA	GGGCG	-
chr26	28873227	CGTGG	CCCCC	-
chr26	28930686	TATGG	AAAGT	-
chr27	2108152	TTACA	TCCGC	-
chr27	5803645	CCCCC	AGCAA	-
chr27	6681799	AACTC	AGTGG	-
chr27	6861204	TGACA	AGAAG	-
chr27	10563275	TGTTA	AAGCA	-
chr27	21462510	CTTGG	GCGGG	-
chr27	25100915	TTCTT	TCCTC	-
chr27	25333676	GTTAA	GGTCA	-
chr27	27722339	CCACT	CCCCC	-
chr27	29210370	TATAT	AAACA	-
chr28	7790288	TGGAT	GGATG	-
chr28	16212147	GGTAC	TACAT	-
chr28	21285607	CCCTT	GACTC	-
chr28	22216682	TTTAG	CCTTT	-
chr28	25040523	TAAGA	CTATT	-
chr28	33460246	TGTTT	TCAGC	-
chr28	33934687	GGAGG	TAAAA	-
chr29	5990917	ACGGG	AGGGG	-
chr29	16507595	CATTT	AGAAT	-
chr29	31658580	TAATC	AACTT	-
chr3	4270573	CTGCT	GCTGC	-
chr3	40048153	GGGGC	TCAGA	-
chr3	52739236	GCGGG	GTCGG	-
chr3	59827626	CTGAC	CGCGT	-
chr3	85645590	GCACA	TGCCC	-
chr30	7199066	TAAAT	TGGAG	-
chr30	7214187	TTTTT	TCATA	-
chr30	10056992	CTTTC	ATTCT	-
chr30	10059133	GGCTC	CTTTT	-
chr30	10122291	TAAAT	AGACC	-
chr30	11230043	TTGAC	GCGTT	-
chr30	17179210	TGTAC	GTATC	-
chr30	21063284	AAAAA	AGGCA	-
chr30	26868166	TTCTC	TCTTC	-
chr30	30632710	CTGAC	AGCAC	-
chr30	33313414	GAATT	TTTTC	-
chr30	34284543	TGGAA	GGGAA	-
chr30	39150576	AACAG	CCCTT	-
chr31	12073624	TTGCT	CTACT	-
chr31	21614389	CCGGT	GTCTC	-
chr31	26995873	AGAAG	GAAGA	-
chr32	1060574	GGCGG	GGCGG	-
chr32	8403233	TTATC	AAGAT	-
chr32	10808663	AAATG	TTCAC	-
chr32	21807828	GTATT	ATGAC	-
chr32	26505635	ATCTT	CAAAA	-
chr32	29905136	CTTTT	GTTGA	-
chr33	5634956	AATAC	CATGT	-
chr33	18203513	AAAGA	CCTTC	-
chr33	23431222	CCTCG	TCGTC	-
chr33	28027947	GGAAC	AACTG	-
chr34	11780636	TTGAA	AGGTG	-
chr34	15847913	TCTTT	TCTAG	-
chr34	15886136	CTCTC	AAATA	-
chr34	17252408	TATGT	ATTCA	-
chr34	18046139	TTCCT	AAATC	-
chr34	19084723	CCATA	GGAAT	-
chr34	23204582	GTCTG	TTAGT	-
chr35	3299355	CTCTC	GTCTT	-
chr35	18406421	CAAAA	AAGAA	-
chr35	19211933	TCTAG	TTCTT	CDKAL1
chr36	5728119	TGAAA	ACTGA	-
chr36	5866647	AATGC	GCCAA	-
chr36	15631346	AGAAA	AAAAA	-
chr36	18079052	CTCCT	CGGCT	-
chr36	19889778	CGCCC	CCACC	-
chr36	22226553	AAATT	GAAAC	-
chr36	22388703	GTTAG	AAAGT	-
chr37	6575156	ACAAA	ATCAT	-
chr37	9887352	TTCTG	GCACA	AOX4
chr37	15267204	TTTTT	TGTCT	-
chr37	18338366	CTTCA	GTAGT	-
chr37	22961489	GGGAC	TGTAC	-
chr38	1806398	CTCCT	TCTCT	-
chr38	11443623	GCAGA	GCACG	-
chr38	17002365	TTCTC	CCAGT	-
chr38	17904668	TGCTC	CTACA	-
chr38	21271846	CCTAA	CAGTG	-
chr38	21959210	GCGGA	CGCTG	-
chr38	22880055	TGTTT	TAGTC	-
chr4	13923424	TGTAC	ATGAT	-
chr4	25588320	TCCCG	CAGGA	-
chr4	25588807	GTGGA	TCCTC	-
chr4	35256821	GGAGA	CTGCG	-
chr4	40659570	CCCGC	CAGCC	-
chr4	60275811	CTGTC	CATGT	-
chr4	65852223	CCTCG	TCGTC	-
chr4	66957563	TATGT	CCCAA	SELENOP
chr4	72771050	AGATT	CTAGT	-
chr5	5380795	GTTCT	GCACT	-
chr5	11388693	TTCTG	TGGAG	-
chr5	14691806	CCCTA	AGGAC	-
chr5	18156527	CAACA	ATCAT	-
chr5	22249205	TTGGA	GTCTC	-
chr5	24263130	AAAAC	GGTTA	ATM
chr5	24265216	AAGAC	TACTT	ATM
chr5	24955203	ATGGC	ACAGA	-
chr5	25991923	AGGGC	GGGAC	-
chr5	26641636	GTGCG	CGCAC	-
chr5	26662051	TCTTC	TTCTT	-
chr5	27212098	GAAGA	AGAGG	-
chr5	29045838	CATTA	CACAG	-
chr5	31320466	GCAGC	CCAGC	-
chr5	32781717	ACCAT	ACACA	-
chr5	35296901	GGAAA	GCTTT	-
chr5	38807802	AGCTC	CTTTT	-
chr5	42176568	CTGGG	CCCGG	-
chr5	59806205	GCAAT	TTAGA	-
chr5	61581941	TCTTC	TGTGA	-
chr5	66947066	CCGTT	TGCAC	-
chr5	68524912	ACCTG	GTCCC	-
chr5	69048048	GAGAG	CTCAG	-
chr5	70114725	AGAGC	CACGG	-
chr5	75762454	AACTT	TACAA	-
chr5	81792452	GCTGA	ACACA	-
chr6	12600414	CCTCG	TCGTC	-
chr6	12600441	CCTCG	TCGTC	-
chr6	25669164	CCCCC	GGATA	-
chr6	42614613	AAAAA	ATGAT	-
chr6	43052444	GGTGG	ACTGC	-
chr6	47576479	TTTTA	GCTAT	-
chr6	54773875	TTAAA	AAACA	-
chr6	65603347	ATATA	ATAAC	ADGRL2
chr6	71666347	AAGTA	GTCGT	CRYZ
chr6	74164443	TTGTC	GATAA	-
chr7	2717584	CACCA	CAGCG	-
chr7	6528572	TTTTC	CACAG	-
chr7	12193716	TTTAT	AGGTC	-
chr7	15198998	GTTCC	AGGGA	-
chr7	60736779	CCGCT	TCCGG	CDH2
chr7	64788824	AAGTG	TGGAG	NPC1
chr7	76567806	CCTCT	TCTTC	-
chr7	77764309	AAGGG	TCATG	-
chr8	14036069	CTGGA	AACTA	-
chr8	19596800	TACTC	CCTTT	-
chr8	35748392	TCTGC	GCCGC	-
chr8	38374104	AAGAT	CACCC	-
chr8	50401012	CTGGC	CGCTG	-
chr8	50478797	TTTTC	AGCTC	-
chr9	259371	CATGA	GGGGG	-
chr9	19485708	TTCTG	GGGTA	-
chr9	19913692	GAGCT	GGAAG	-
chr9	20611760	TGTTC	CTCCA	-
chr9	21813597	ACTCA	AACTT	-
chr9	23345414	GGCTT	CGCAC	-
chr9	38343711	GTATA	GTTAC	-
chr9	42498191	TTGAC	CCTTT	-
chr9	49086434	AGAAG	AGAAA	-
chr9	50406780	CTCTG	GCAGT	-
chr9	50557377	CATGC	GCGGG	-
chr9	53951430	CTTTC	CAGAG	-
chr9	58541388	ACTCA	CTTAT	PSMB7
chrX	32917157	GCTGG	CAGGC	-
chrX	56180310	CTCAA	GCTCC	-
chrX	74318536	TGAGG	GCGGC	-
chrX	82288614	AGGTA	TTGTC	-
chrX	85746916	AGCAA	AGGCA	-
chrX	91107205	CCGCA	GCTGC	-
chrX	91616890	TGTGG	GCACG	-
chr1	13528396	AAAAC	AACAT	-
chr1	14683310	CCAGG	TCCCC	-
chr1	15986945	TAATC	TCAAA	-
chr1	17668879	ATGTT	TCAGC	-
chr1	23884186	AAAAC	CCAAA	-
chr1	25838513	AGTGA	AATTC	-
chr1	33775848	CCCGA	CTGCC	-
chr1	42410504	AAAAG	CCATC	-
chr1	42552226	TACTA	ACCTT	-
chr1	49335848	GAATC	TCTTC	SLC22A2
chr1	62530837	TTTTC	AATTT	TRDN
chr1	67652625	ATGAC	GTCTT	-
chr1	68082674	TTTGA	CTGAC	-
chr1	73761989	CCTCA	CCCTC	-
chr1	75803041	CTTTC	AACTT	-
chr1	76182928	CTTCT	TTTCT	-
chr1	83476726	AGACA	CTTAA	-
chr1	85428127	CCTTG	TTAAT	-
chr1	86768797	TTTTG	CCAGG	-
chr1	88745291	AGGAA	GAAGA	-
chr1	90776208	CCTAC	ACACT	-
chr1	91500625	CTGGT	CAGGT	-
chr1	94919584	AAGGA	GCAAA	-
chr1	102341963	GCTTT	TCAGG	-
chr1	105674853	GCTGT	CAGCA	-
chr1	109832811	GCGGT	CGCGG	-
chr1	111607200	TCAAC	CCTTT	-
chr1	117527410	GAGGA	CTCCT	-
chr10	8747486	TTCTT	CTTCT	-
chr10	13415236	CATGA	CTTTC	-
chr10	14040460	ATTCC	CTTTT	-
chr10	32499062	AGTGA	CACTC	-
chr10	41021707	TTGAT	ACAGG	-
chr10	41667804	CCTCT	GGAGC	-
chr10	45285196	ATCTT	GGAGC	-
chr10	45379702	AGAAA	AAGTC	-
chr10	46165875	TTTTG	AAGCC	-
chr10	61305623	ACTGT	TAGTG	-
chr11	22479775	AAATG	GATTC	-
chr11	23386710	GGGGT	GAATA	-
chr11	26125607	CACTT	TTTTT	-
chr11	33768372	TTTAA	AAGTA	-
chr11	40303018	CTGAC	AAGGC	-
chr11	40305331	TTTAG	GTCAC	-
chr11	45109731	ACCCA	TCGCA	-
chr11	56212055	TGTTA	AAGGA	-
chr11	64069954	TACCC	GGACA	-
chr11	65164112	GTGTC	CAGTC	-
chr11	66099597	GGAAG	GAACA	-
chr11	66124593	TCATA	CCATT	-
chr11	66206435	TCTGC	TTCTT	-
chr11	66211823	CGTCG	GTCGG	-
chr11	67720551	TGGAA	CATTT	-
chr12	1150927	CCCTC	CCCAG	-
chr12	6017554	GTGAT	GCGGC	-
chr12	6213154	CGGCA	GCACC	-
chr12	8170659	GTGGG	GATGG	-
chr12	12105650	TGTGT	AGCAG	-
chr12	14261528	CTGCT	TATTA	-
chr12	15570065	ATTTC	AGTTG	-
chr12	19322491	GAAGA	AGACA	-
chr12	20413348	GTCCT	AATAT	-
chr12	35448161	ACAGG	GAATG	-
chr12	35488878	GTGTC	ACCTC	-
chr12	43475575	CACGT	CGGGC	-
chr12	52151092	ACACA	TGTAT	-
chr12	63488492	TCCAA	CGTGG	-
chr12	64322663	GAAGC	ACCTT	-
chr12	66336289	GTATC	AACAA	-
chr12	67953282	CACCG	CACGG	-
chr12	68508646	GTTCA	AGATG	-
chr13	3734692	GCGCG	CCGCC	-
chr13	4997595	TTGGT	TTTTC	-
chr13	8124468	ACTGC	TTGCA	ANGPT1
chr13	12486413	ACCTT	GAATT	-
chr13	15273216	ACGCG	CCCTC	-
chr13	18799394	GAAAA	AAACT	-
chr13	18832531	GTGAT	CTTAC	-
chr13	22198968	AAATT	TAGAG	-
chr13	24216783	CGGCA	GCGGC	-
chr13	28718785	TCCAC	GTCTA	-
chr13	29910575	CTCCT	GCGGC	-
chr13	29949183	GCGCT	CCTAA	-
chr13	33842927	CAGCA	AACGA	-
chr13	33872078	AAAGG	GAAAC	-
chr13	38638856	TTATG	TTTTT	-
chr13	38865945	CGCGC	GATCC	-
chr13	39087201	TGGCC	GCGCG	-
chr13	44355844	CTATC	GCAAA	-
chr13	49049964	TTATC	TGCTC	-
chr13	52741176	GTGGG	CGGCT	-
chr13	53032840	AGGGA	AATCA	-
chr13	55266913	AGAAG	GAAAG	-
chr13	58818738	ATCGA	AGCGG	-
chr13	62436777	GTAAG	AACTT	CXCL8
chr13	62878955	CACAC	AATAT	-
chr14	8323354	GCTCA	CAGCG	-
chr14	17046712	CTACT	CGTCT	-
chr14	18692761	CCTGC	GCGAT	-
chr14	26769342	GGGGC	GGAGC	-
chr14	33846197	GCTGC	GGCTC	-
chr14	42807096	CAGCC	CGGTT	-
chr14	51532663	TGTCA	AGCAC	-
chr14	58473655	TCTTG	CCCTC	-
chr15	22274465	ACAAG	CAGAA	-
chr15	22798753	GTGAC	AACGT	-
chr15	23569419	GAAAT	TAACC	-
chr15	35649844	CGGGT	GCCCG	-
chr15	41620217	TTTAA	AAAGA	-
chr15	51602149	CAGCG	ATAGC	-
chr16	5494040	GTGTA	TCTGG	-
chr16	14673268	CTCTC	CCTCG	-
chr16	15995045	CTCCA	AAAGA	-
chr16	16006796	CCAAA	CTCAT	-
chr16	19826010	TACAC	AGATA	-
chr16	22943987	TGTGC	CTTTT	-
chr16	28317385	TGCTA	CCTCC	-
chr16	29309937	AAAAG	GGCCT	-
chr16	33560164	AAAAC	ATTCA	-
chr16	36256493	GGCAT	GCGGC	-
chr16	37910377	ATCTG	GAAAG	-
chr16	39402355	TCATC	GAGGA	-
chr16	40464881	GTTGT	TGTAG	-
chr16	40545821	GTATC	TTCCA	-
chr16	40965755	CTATT	GAATT	-
chr16	41361381	TTCAG	AAGAG	-
chr16	42986733	ATCTG	TCTAA	-
chr16	55102095	CAATA	CTTCT	-
chr16	58763044	TACTA	ATTTT	-
chr16	59010708	TATCA	TTTTT	SPAG11B
chr17	1028032	CCTCC	TCCTC	-
chr17	6528488	TTTAA	ACCTG	-
chr17	7106593	ACCCC	CTCCA	-
chr17	17945547	CTCCC	GCAGG	-
chr17	20301435	CCGCG	GCCAG	-
chr17	21106899	CGTGC	CTCGG	-
chr17	24569522	GTGTA	TTGGG	-
chr17	25030461	CTCTC	AAAAA	SRD5A2
chr17	25435643	TTGAA	AACAC	-
chr17	26294483	GAGAG	CAAAA	-
chr17	35619867	CGCGT	CACCG	-
chr17	49066710	GCGCA	CACAC	-
chr17	54414279	CATTC	TTTAC	-
chr17	56603731	CCTCG	CTCCC	-
chr17	57969648	TTGTG	GGTGA	-
chr17	58651183	TGTAC	TCTGC	-
chr17	59587077	CGCTC	CCCCG	-
chr17	59763041	CTCCT	TCCTG	MCL1
chr17	60722107	TCACC	AGTAC	-
chr18	9838819	TATCT	AGGGG	-
chr18	12517101	CTCCC	AACCT	-
chr18	12851314	ATAAG	CCTCA	-
chr18	15268913	CTGAG	AAACT	-
chr18	17478094	TTTTG	ACCTC	-
chr18	25564359	GCCGC	CGGGC	-
chr18	25666024	CCTGC	TCATG	-
chr18	32681642	CAATG	CTTTT	SLC1A2
chr18	34314370	AAAGT	GGTTC	-
chr18	37743025	GTAAT	AGGGC	-
chr18	38300098	TCAGA	TGTCT	-
chr18	42396698	CGTAA	GCAGA	-
chr18	43232741	CATGC	GCCAC	-
chr18	45191591	TCCCT	GAGAG	-
chr18	48383141	CCAGA	TTCCC	-
chr18	50485187	AATGA	ACCAA	-
chr18	50511868	GGATT	GGCCA	-
chr19	24403078	CAATT	AGGAA	-
chr19	30112500	AAAGG	TTTGT	-
chr19	30462667	GCTGC	GGAAA	-
chr19	31798609	CGCAT	ATATA	-
chr19	31970211	ATTGA	AACAC	-
chr19	36299695	GTATT	ATCTG	-
chr19	52862581	GCGCG	CGAAG	-
chr19	53630560	GTCCG	TTTTT	-
chr2	5157405	GAAGA	GAGGA	-
chr2	9802983	AGAAG	AAAGA	-
chr2	19149846	TAGAG	GAGTT	-
chr2	40610391	TTTTA	AAGTT	-
chr2	52598744	GTTTC	CCACA	-
chr2	56862347	TTTTT	CTTCT	-
chr2	56862395	TTTTT	CTTCT	-
chr2	63081311	TGTGA	TCATA	-
chr2	69529344	CTCCT	AGTGT	-
chr2	75175256	CTCCC	CTTCT	-
chr2	78953493	AAACC	AAAGT	-
chr2	81928880	TAATC	AAAGT	-
chr2	82255094	AGAGT	AACGA	-
chr20	1753034	CGCCG	CCGCC	-
chr20	7342167	GATGT	ACCAC	-
chr20	13152585	TTCCC	AATTT	-
chr20	33758854	CGGTT	GCGCA	-
chr20	34134231	TCCCA	AAAAC	-
chr20	36791491	TTTGA	CTTCT	-
chr20	37566285	GAAGA	GGGCA	-
chr20	38193437	TGCTC	CCACG	-
chr20	40137184	TTGTC	ACCTT	-
chr20	49244953	ATTGT	CGGCC	-
chr20	51626685	GTTTC	AAAGA	-
chr21	2424864	TTTCT	CTTCT	-
chr21	4824031	CCGCG	TCCTG	-
chr21	5361506	GCCCG	CGAGT	-
chr21	11692144	GAGAG	GGAAA	CTSC
chr21	12700289	CTGCG	CCTCG	-
chr21	24853173	GACGG	AATAC	-
chr21	25463916	TATGC	ATGTG	-
chr21	27939094	ATTTC	AATTT	-
chr21	32261770	AAGAA	GAAGG	-
chr21	39907918	ATACA	AAATC	-
chr21	39979853	TGTGC	ATAGG	-
chr21	42386765	GCGGT	CCTGG	-
chr22	6503217	TTTGA	AAATC	-
chr22	27460574	CAGCC	ACAAC	-
chr22	30993111	GGTTC	CTGTG	-
chr22	35548987	TCCTG	CTTCT	-
chr22	48514787	ACGGG	GAGGA	-
chr22	49939114	GGCCC	AAGTG	-
chr22	50869281	AAGTC	CCAAG	-
chr22	52250189	GGTTC	CTATG	-
chr23	12722817	CAGCG	GGAGC	-
chr23	24613168	GGGCA	CCGGG	-
chr23	24613251	GGGGA	GAGGG	-
chr23	27001216	TATTC	GGATT	-
chr23	31913778	TCTCC	CAGGC	-
chr23	32573120	ATGAC	AATTT	-
chr23	37457807	TAATG	AAGTT	-
chr23	38366619	TAACC	AAAGT	-
chr23	45385379	CGGCC	CCCGG	-
chr23	46351686	GTATA	ATTTA	-
chr24	1012702	CCGGG	GGCGG	-
chr24	15239333	CTTCT	TCTTC	-
chr24	32400367	ACCAA	AACTA	-
chr24	36806890	GGTGA	TGATG	-
chr24	45235349	GTCCC	TGGGG	-
chr25	3768869	GGTCC	GGCCC	-
chr25	7469305	ACCTT	GAATC	-
chr25	8092506	ACCAC	GGGGT	-
chr25	32018790	AAGGC	ACATT	-
chr25	32968267	CAAAT	GATGC	-
chr25	33112258	AAGGC	CCATC	-
chr25	34673165	CCCCC	AGACA	-
chr25	37997040	CATGC	ACACA	-
chr25	40043476	GTTTG	CTGGG	-
chr25	42957189	CTTCG	AAGTT	-
chr25	44056903	CCCCC	GACCA	-
chr25	44611932	CTGGG	GCCCC	-
chr25	49682372	CGGAT	GGATG	-
chr26	1737348	ATAAT	GTCAG	-
chr26	5288699	ATTTA	GGTGC	-
chr26	6886243	CTTTG	GTTTT	-
chr26	27914437	AGAGG	GCGTG	-
chr26	29529243	CGGCT	GGGCT	-
chr26	30409034	ACAAA	AACCT	-
chr27	856203	TAAGA	AATGT	-
chr27	2426977	GAGGT	TACGG	KRT1
chr27	2673600	GGGTG	TTCAT	-
chr27	5538077	CTGTG	ACAGC	-
chr27	6627356	TCCAA	CTTCA	PFKM
chr27	15625645	GTGTA	TATGT	-
chr27	16267594	TACTG	TTTTT	-
chr27	21464682	TTTGA	CTTTT	BHLHE41
chr27	23635347	TTACA	CTTTA	-
chr27	25207977	CTCTC	CCAGG	-
chr27	31417588	TACTC	TCTTT	-
chr27	33180847	AGAGG	TCATT	-
chr27	36050860	TTAGT	TCAAC	-
chr27	37946455	CCCCT	TCTAC	-
chr27	40594112	AGGCT	CAGGG	-
chr28	7014563	ATATC	CTTTT	-
chr28	7925007	AAGCC	GTAAT	-
chr28	12215286	TACTT	TGATC	-
chr28	13265284	ACTGA	CTTTC	-
chr28	16365790	CACAG	GGCTG	-
chr28	16910120	AGCCG	AGCGT	-
chr28	23465441	GTAAG	CTGCT	-
chr28	24540726	CATGC	AACAA	-
chr28	32219671	GTTCC	TAGAG	-
chr28	32539371	TTTGG	CAGCA	-
chr29	12022500	CTGCT	CTTGG	-
chr29	13240085	GGCGA	GCTGG	-
chr29	17587481	GGTAC	ATCAC	-
chr29	31861657	GAGAT	TGTGA	CA1
chr29	37912598	CCCAG	GCTCC	-
chr29	39237561	AGGGG	CTAAT	-
chr3	21071914	TTTGC	AAGTG	-
chr3	26050263	GTCAA	CACTG	-
chr3	28525842	ATTTG	CCAGA	AP3B1
chr3	29244529	TTTTC	CAATA	-
chr3	38001138	CCCCC	GAAAT	-
chr3	40568143	AGGAA	GAAGA	-
chr3	40748315	GCTGA	TTTTT	-
chr3	48233974	GCCGC	CCTCT	-
chr3	53592583	GTATC	AAGAT	-
chr3	54401589	TTCCA	CCCAT	RPS17
chr3	60649119	AAAGA	ATGTT	-
chr3	72126799	CCAGT	GCTGC	RBM47
chr3	84070872	GAGTG	GATCA	-
chr3	87081340	GCTGA	AATGA	-
chr30	73142	GGTTC	CTATA	-
chr30	2480867	GAATT	TCCAG	-
chr30	5835837	TGTTT	TTTAT	-
chr30	7584050	GCCTG	AGGCC	-
chr30	7822121	TTTGA	CCTTC	-
chr30	8535725	GAGAC	AAAGA	-
chr30	15942061	TAAAT	ACATG	-
chr30	17174422	AAGAG	GACAG	-
chr30	21836839	CCTAT	GCAAA	-
chr30	30793186	TTTTG	CCCTT	-
chr30	30940262	AGGAA	GAGGA	-
chr30	31491595	ATCCT	GAAAA	-
chr30	33693607	AAATC	AACAA	-
chr30	34535503	TCTGA	ATGAT	-
chr30	36602478	TGTAT	ATCTC	-
chr30	37180572	TTGAT	ACAGA	-
chr31	26439004	GAGGG	CTGGG	-
chr31	32510392	GCGGG	TTCTG	-
chr31	35727314	GGGGG	TCACA	-
chr31	36978176	GGGGG	CCCTA	-
chr31	38164179	TGTGT	GCATA	-
chr32	3227101	TTCTT	ATTTT	-
chr32	3259168	CATCC	GCTAC	-
chr32	17176150	TTGTA	ACGAT	HPGDS
chr32	17294465	CGAGC	GGGAC	-
chr32	21436825	AAAGT	GAATT	-
chr33	5004850	ATCTT	CAGAA	-
chr33	6818061	CTTTA	CTTTT	-
chr33	13925237	CCTAG	GAAGA	-
chr33	15807297	CTGAC	CCGAG	-
chr33	16789672	CACAT	AATTT	-
chr33	20640482	GAAAG	AGAAA	-
chr33	22920531	TTGTT	CAAGA	B4GALT4
chr33	23661508	CGCCT	GCCTC	-
chr33	24894184	AACCC	TCAAC	-
chr33	25798143	TTAGA	CCCCT	-
chr34	3046745	GCCGC	CGCTC	-
chr34	15963905	TGTGC	GAACA	-
chr34	17807781	CTGCA	ACCTC	-
chr34	20135359	AGCGG	GAATT	-
chr34	22440625	TTTCC	AATTA	-
chr34	32262701	GAAAG	TGTTA	-
chr34	37769863	ATTGA	CCCCT	-
chr35	1842019	GCGGG	GGGGA	-
chr35	3564936	GGAGG	AGGAG	-
chr35	10595292	GTAAC	CCAAG	-
chr35	16589384	CGACA	GGGGT	-
chr35	18356789	TTTTC	CGGCG	-
chr35	18742207	GGGGG	TCAGT	-
chr35	24289291	GGTTG	TGGAG	-
chr36	8921981	CGGCG	TGCAG	-
chr36	11026921	AAAAG	TCACT	-
chr36	13919559	AAAAG	TCACC	-
chr36	22261217	TCACA	GAGAC	-
chr36	22327554	CTTTC	CCTCC	-
chr36	22721444	AATAC	GTAAT	-
chr37	1557859	AAATC	ATAAG	-
chr37	5857138	GATTG	TCATG	-
chr37	8731850	GCGGG	TCGGC	-
chr37	10341018	TTTCC	ACAGA	-
chr37	22172153	TTCAT	GCCTG	-
chr37	28613049	ATCTT	GGAAT	-
chr37	28709748	GCTGG	GAGAG	-
chr37	28928697	TTACA	CCTTT	-
chr37	30816732	AATGA	AAATA	-
chr38	504054	AAAAA	AAACT	-
chr38	18007798	GGGAA	GGTGG	-
chr4	5534748	AGTGA	TTGGG	-
chr4	12266189	GCAGG	GCACA	-
chr4	15261496	CGCCC	CCCCG	-
chr4	25292760	AAGAG	GTAGA	-
chr4	25292825	GAAGT	AAATA	-
chr4	57857682	GCCAT	TTAAC	-
chr4	58958486	GGATT	CAAAC	PDGFRB
chr4	65851743	GAGCC	CCAGC	-
chr4	72771034	AAAAA	TTGAG	-
chr5	4932459	TGCTT	TAGGT	-
chr5	11967816	ATTTT	AATAG	-
chr5	12505344	GGTGA	AATTT	-
chr5	13222175	GGGAG	TGCTC	-
chr5	14560007	AAGCA	GGAGG	-
chr5	14786911	TAACA	TTCTT	-
chr5	14908356	CCAGC	CCCGC	-
chr5	15553400	CCCAT	ACAGC	-
chr5	21329257	GGCCC	TATTT	-
chr5	21575437	TATGC	CCTAT	-
chr5	24100882	TTTAT	TTTAA	-
chr5	24644192	TGGAT	TAAAG	-
chr5	24652710	TCATC	GGTCA	-
chr5	25291821	TCCTC	CACGG	-
chr5	25990074	GAAGA	AGAAG	-
chr5	28956139	TTTCT	GAATT	MMP3
chr5	29410455	ATATC	AAATG	-
chr5	32620780	TCTTT	TTTTC	-
chr5	33150187	AAAAA	TTAAG	-
chr5	33312021	GACAT	GCATA	-
chr5	38018228	GAGGG	AGCAG	-
chr5	38451342	GAGGA	CAAAA	-
chr5	40320905	TTGAA	AAGGC	-
chr5	41911075	GGACA	GGCAA	-
chr5	43478400	TTTCC	CCAGC	-
chr5	45268620	TCCTT	AAGAC	JAK1
chr5	47807869	TTCCG	TCAGG	-
chr5	50650193	AGGTT	TTCCA	-
chr5	51043193	CATTC	AATAG	-
chr5	51064806	CCCCA	ATATT	-
chr5	52366667	GGACC	GCGTG	-
chr5	53164223	CCTCT	TTCTC	-
chr5	54158956	TTCAG	CCTCT	-
chr5	58187299	CTCCT	GAAGG	-
chr5	60036533	TGGTT	TGGCA	-
chr5	63417364	ATTGT	TTTAA	-
chr5	65529794	CAGCC	CCCGG	-
chr5	67608664	CCTTT	CTTCT	-
chr5	70542245	GCAGA	TATTT	-
chr5	70761722	ACAAT	ACCCT	-
chr5	71417827	GGAAA	AAAAG	-
chr5	71417848	GGAAA	AAAAG	-
chr5	71810171	AAAGA	AAGCC	-
chr5	76882648	CTATT	GTACA	-
chr5	76979257	TCTAA	AGGCT	-
chr5	77449168	AAAAA	CGCAA	-
chr5	81807943	ATGGC	GTGTT	-
chr5	84119004	GACCC	TGCGG	-
chr6	5811777	TTTAC	TCAAT	-
chr6	6904367	CTGGC	GGTGG	-
chr6	7317535	GCTCA	GGCCC	-
chr6	9052955	GTGTA	TCTGG	-
chr6	11394528	ACAAG	CGGAA	-
chr6	11743759	TGATG	CTTTT	RAC1
chr6	11852541	GCAGA	GGGGG	-
chr6	16269591	GCCAG	GGGGG	-
chr6	18700346	CGCCA	GGAAC	-
chr6	21712005	CGCTC	CACCC	-
chr6	37713086	AAAAA	CAAGC	-
chr6	38908170	CCCAG	CTCTC	SLC9A3R2
chr6	42550472	GACGG	CGCTG	-
chr6	42939377	TCCCA	GGCCA	-
chr6	52816284	TCTTC	CACTT	-
chr6	55066200	AGAGG	AAGTC	ABCA4
chr6	58345107	GCAGT	ATTTT	-
chr6	61461877	AACAT	CACTA	-
chr6	63339074	AAATG	CTGTC	-
chr6	65603325	GTGTG	CACAC	ADGRL2
chr6	69277425	AATGA	TTTTC	-
chr7	1616025	ACCAG	CATCA	-
chr7	9256799	ACTTC	TTATT	-
chr7	30872975	AAGGG	AGCCA	-
chr7	33248876	CTTAA	AATGA	-
chr7	43560708	TGAGA	TGGTG	-
chr7	45215874	AGCGG	TGTTT	-
chr7	80950423	CACAC	GCAGA	-
chr7	80961186	TGCCC	GATGA	-
chr8	4170020	TGGCA	GGGGG	-
chr8	27026751	AGGTA	AATGT	-
chr8	27441205	GGCCA	GCTGC	-
chr8	28691206	CTGTT	TCAAC	-
chr8	38472525	ATTTC	CCTGC	-
chr8	55712037	CCTCT	TCTTC	-
chr8	60803847	GCTGC	ACTGC	-
chr9	553016	AGCGC	CAACC	-
chr9	4644274	ACATG	TGACT	-
chr9	9192329	GAAGC	CAACT	ITGB3
chr9	10248799	CGGCC	CACAG	-
chr9	11900457	TTTTC	GGCGT	-
chr9	11940411	ACTGT	CGCCG	-
chr9	12584917	GTTAC	CCCTC	-
chr9	12976436	AGGAA	AAAAA	-
chr9	15033518	TCCCC	GCACC	-
chr9	15556065	AAAAG	CAAAA	-
chr9	20240986	CGGAC	CGAGA	-
chr9	20323734	CACCT	ACAGA	-
chr9	20527889	ATAGA	AAAGA	-
chr9	26605183	TAAAG	GAACA	-
chr9	26635754	GTCTT	TGAAC	-
chr9	31271968	CTTGA	CATTG	-
chr9	33773389	CAGCT	GCAGC	-
chr9	38158603	AGCCA	GAAAA	-
chr9	38727811	CCGAA	GCTGC	-
chr9	40675272	AAGAG	CAGAG	-
chr9	44156698	ATTTC	TGCAG	-
chr9	48774332	GGAGG	GGTCT	-
chr9	49925831	GACGG	AGGGA	-
chr9	51924926	GATGA	AGGAA	-
chr9	57072461	CACCA	CCAGC	-
chrX	9360506	TGCCT	TTCTT	-
chrX	26493176	AAGAG	GGCAA	DMD
chrX	27722797	TGAAT	GTAAT	DMD
chrX	33456094	TGAGG	GTTTG	-
chrX	37698070	TTTTG	TCCTT	MAOA
chrX	70691253	CTCTT	CTCCT	-
chrX	103031084	ATGAC	AAAAG	-
chr1	8365629	TTGTC	AATAG	-
chr1	14530013	AGCCG	GTACC	-
chr1	15984601	GCGCG	TACAC	-
chr1	18433635	TGCTA	GTTTT	-
chr1	19058477	TTTTT	TGTGA	-
chr1	24518218	TCTAA	ATCTA	-
chr1	26245763	GCTGT	TTTTT	-
chr1	35832153	TCTTC	AAAGA	UTRN
chr1	37207119	GAGGG	AAAGA	-
chr1	38396312	AAAAA	GTAGA	-
chr1	40494262	GGCAC	CTGAC	-
chr1	46371484	CGGCA	GCAGC	-
chr1	46400080	TCTTG	GGCAA	-
chr1	47952829	TTTTC	CCCTA	-
chr1	49295633	TTGAC	AACTT	-
chr1	65980853	CGGCG	GCCCG	-
chr1	66628520	TCTGG	GTAAC	-
chr1	71246729	TTCCC	GCAAC	-
chr1	72324983	TGCTG	TAACC	DAPK1
chr1	73900618	GAAGG	AGAGA	-
chr1	73996997	AAAGA	CCTTT	-
chr1	84991878	TGTAA	ACTTC	ALDH1A1
chr1	86018897	TGCAC	AAGGA	-
chr1	87916439	GCAGG	ACCCC	-
chr1	88128231	GGGGG	CTTCT	TJP2
chr1	88148287	GATTT	GCCAT	TJP2
chr1	90790509	AAAAG	GGAAG	-
chr1	98481197	AGGAA	GAAGA	-
chr1	98768470	GTATT	TATTT	-
chr1	98850399	AGGCT	GGCAC	-
chr1	100836416	CCCCC	CTAGT	-
chr1	103253007	CACAC	CGTGC	-
chr1	103278293	CCCCT	AGGAG	-
chr1	103278326	AGGAG	TGGAG	-
chr1	106270668	GCGCG	CGGCA	-
chr1	106361607	GTTCC	AATAC	-
chr1	106669484	CCCCT	CACCC	-
chr1	107580956	CTTCG	AATCT	-
chr1	108130848	CTCCT	AGGGG	-
chr1	108347602	GAGAC	GAGCT	-
chr1	113712426	GAAGG	CAGGG	-
chr1	113826898	TAGTT	GGCAC	-
chr1	115927623	CTCTT	TATAC	-
chr1	116111567	TGAAG	AAACA	-
chr1	119047011	TTTGG	AAAAA	-
chr1	121372205	TCCTC	GGCCC	-
chr10	1700049	TGATG	AAATG	-
chr10	1981705	GGGCC	CGCGT	-
chr10	2858234	TTATT	TTCTT	-
chr10	10893844	ATTTC	CTCTC	-
chr10	11831700	CACTC	AGCAA	-
chr10	27904650	ATGGT	GAAAA	-
chr10	30480679	GAAGA	AGCAG	-
chr10	43275562	GAATG	TCACA	-
chr10	44600865	CAGGA	TCCAC	-
chr10	46776243	GATTT	GACAT	-
chr10	47340756	GCGCG	GGGAA	-
chr10	49498171	CCACC	AAACT	-
chr10	62512751	TTGAG	CTTCT	-
chr10	63275660	AAGAT	GGGGC	-
chr10	63275738	AAGAT	GGGGC	-
chr10	64131275	ATCTG	CCAGG	-
chr11	2981737	AAAAG	CCAAG	-
chr11	5034356	ACTGT	CACAC	-
chr11	20524370	AAAGA	AAAAA	-
chr11	20825791	CTTGT	CAGGC	IL5
chr11	21250441	GCGGG	GACGC	-
chr11	21330805	GTTGA	CCCCC	HSPA4
chr11	23588088	TTCCT	TATTT	-
chr11	33768360	TGTTA	AATTT	-
chr11	36250036	CCCTC	CTTTC	-
chr11	39926714	CAGAA	AAATG	-
chr11	39927860	AAGGC	ACAGA	-
chr11	40201605	AGACA	AATCA	-
chr11	45335794	CAGTT	GCAGG	-
chr11	50675983	GATTA	GGAGT	-
chr11	53041823	GCTGC	AAAGG	-
chr11	55217039	CACAT	AAGTT	-
chr11	58385326	TATAA	TGAGA	-
chr11	58422322	CGGTG	TGCTT	-
chr11	61120636	GGAGG	CCGCC	-
chr11	62403740	TGGCT	GGCTT	-
chr11	62532324	ATTTG	TGCAT	-
chr11	66033091	TTTCC	GCACC	-
chr11	66234255	GCCTG	TGTGT	-
chr11	66921529	CCTGA	GGTCA	HSDL2
chr11	73511096	CTCCC	CTTCC	-
chr11	73813615	GAGAT	GCAGC	-
chr12	403326	GTATA	TATGT	-
chr12	436321	GCTCA	GCCTT	-
chr12	1254208	CAGTT	GGGAG	-
chr12	1586466	GGAAG	GGTTT	-
chr12	2663379	CTGCT	GCTGC	-
chr12	2728011	AAATG	TCAAG	-
chr12	3955191	ACCTA	GCGCC	-
chr12	6676504	TTCTT	CTTCT	-
chr12	10581165	AAGGC	CCTCG	-
chr12	11252291	GAATG	CTTGT	-
chr12	11711135	CCCCC	CGCAC	-
chr12	12057355	GACTT	TTTAA	-
chr12	12463647	AAGAA	GAAGG	-
chr12	20277043	TTCTT	GTATT	-
chr12	20313142	CTGAG	TTTTT	-
chr12	21795859	TTGCA	GGCAG	-
chr12	24388720	CGGTG	GGTTG	-
chr12	27104748	TCCTC	GCCAC	-
chr12	32474317	CTTCA	AAATA	-
chr12	37243850	AAGAA	GATAT	-
chr12	45510718	CTGAC	CATGC	-
chr12	49465489	AGAGA	GGTTT	-
chr12	63940130	AGAGA	TCAAA	-
chr12	65552212	CGGGA	GGGCG	-
chr12	65960675	AGAGC	TAGGT	-
chr12	66837224	CCTTT	GGTTA	-
chr12	68041486	CATAC	TTTTT	-
chr13	2048359	TTCAG	GACGA	-
chr13	2415094	GCGGA	GCTGC	-
chr13	9114109	TTGCA	AAATT	-
chr13	10024697	TTTTG	GTTTT	-
chr13	19426779	ATCTT	GATAT	-
chr13	21511244	TGTTA	AAGAA	-
chr13	21579050	TGGAG	TGGAT	-
chr13	21579180	TGGAG	TGGAT	-
chr13	21579218	TGGAG	TGGAT	-
chr13	22271068	GGACT	AACAG	-
chr13	22993885	CCGGA	CGCTG	-
chr13	23017537	TTTTA	CTATG	-
chr13	29683527	GTGTA	TCTAT	-
chr13	29730198	CTGTG	TGGTC	NDRG1
chr13	29730238	TGGAG	TACTG	NDRG1
chr13	29857618	CCACC	GGGGG	-
chr13	35744693	GTGTG	CGTGT	-
chr13	38915016	GAAGA	AGAAG	-
chr13	43845073	TAAAA	AAAAG	CNGA1
chr13	43921943	AAAAA	AAGAA	-
chr13	43926761	AAAGA	AGAGG	-
chr13	48690613	CAGTC	AACAT	SRP72
chr13	49138378	TTTTT	CCACA	-
chr13	52741685	GCTCG	GGAGC	-
chr13	56057239	ACTGT	TCGTT	-
chr13	58013334	CAAAC	ACACA	-
chr13	58164498	GAAGG	CAAAA	-
chr13	58822990	GTGTG	CACAC	-
chr13	59591215	ATCTT	GGATA	ODAM
chr13	60061501	TCTCT	AAAAA	-
chr14	16084485	GATCC	CTTTT	-
chr14	16267428	TGTAA	CTTTT	-
chr14	16271066	CTCTT	TCATG	-
chr14	19901961	TTGAC	AATGT	COL1A2
chr14	19903029	GTGGG	CATCT	COL1A2
chr14	21118023	GTTAT	TGTTG	-
chr14	28759349	AGGCT	TCATG	-
chr14	42002859	GGCCC	GAGGG	-
chr14	46562724	ATCAG	TTCCC	-
chr14	54063903	CGGAA	AAGGG	-
chr14	60233771	CACCG	CTTGT	-
chr15	3870652	TTAAG	ACCCA	MYCBP
chr15	7901666	GCACA	GGGAG	-
chr15	16986708	CTATT	TTTGT	-
chr15	36544899	TATCC	AATTT	-
chr15	39013755	GAAGG	GAACA	-
chr15	39621801	CGGCG	GGGTC	-
chr15	40915825	CTATG	CTCCT	-
chr15	48996241	GGGAG	GCGGA	-
chr15	50608758	GCCTT	GTAAA	-
chr15	51378420	GTGGA	GGTAG	-
chr15	52242589	TCTGG	GGAGT	-
chr15	54467869	CTTAA	AATTT	-
chr16	1926412	GGCCC	GAGCG	-
chr16	6124904	TAGCA	ATACA	-
chr16	6298646	GCTGT	ACAGG	-
chr16	7473368	AAATT	TACAC	-
chr16	8845774	CACAT	GCCAG	-
chr16	11200888	TAGTA	CATGT	-
chr16	12316434	CGCTT	TCGTC	-
chr16	12350949	GTGGG	ATCTC	MTPN
chr16	12545261	ATAAT	GATGT	-
chr16	13820474	GGCGC	GCAGC	-
chr16	14962672	GAAAG	AAAGA	-
chr16	15238575	GGATG	GATGG	-
chr16	18075407	AAAAT	TCAGT	-
chr16	18489668	CGGCA	AACGC	-
chr16	18652700	AAAAA	AACAG	-
chr16	19932534	GAAGT	GGGAG	-
chr16	22606965	CCCCC	TCTCT	-
chr16	23370206	AGAAG	GAAAG	-
chr16	23490426	ATCTT	TTAAA	-
chr16	26466627	ACATT	GTATG	ADAM9
chr16	26682304	TAAAG	CTCTG	-
chr16	28317442	TTCTT	TCTCT	-
chr16	40399863	TCAGC	TCCTA	-
chr16	41027521	AAAAT	TGTAA	-
chr16	41323081	ACTAC	GGAAG	-
chr16	42284108	AGAAG	AATCA	-
chr16	44225961	TTCTC	AAACA	-
chr16	44976763	TTTGC	GTGAG	-
chr16	45130448	TATCT	CAAAA	-
chr16	45271392	TCTTT	CAAAG	-
chr16	45566228	GCCGC	CAGCC	-
chr16	45777908	CTTTC	AAGAT	-
chr16	45845635	TTTTC	GTAGA	-
chr16	48045188	AATAG	AAGAG	-
chr16	50784266	GCGGC	TGCGC	-
chr17	11829192	ACGCA	ACCCT	-
chr17	19049797	CTTAA	GACTT	-
chr17	20154470	GAAAA	CAGGG	-
chr17	20768407	GTCCA	GCGGC	-
chr17	22493941	GGGCG	CCCGC	-
chr17	22793950	GACAC	CTCCA	-
chr17	24799061	CTGGA	GAAGA	-
chr17	24839387	CGCCG	CTTCC	-
chr17	29300519	CATTG	TTGGG	-
chr17	29569049	CTTGG	CGCTT	-
chr17	35244952	AAATC	TCACT	-
chr17	37930398	TTCCC	AAGCT	-
chr17	38247825	TGTGA	ACTTT	FABP1
chr17	40278103	TCTCC	GTCAG	-
chr17	48704492	GCTTA	GCAGC	-
chr17	51274757	GTAGG	AAAGA	-
chr17	58609481	CCTAT	GAAAT	-
chr17	59587094	CCGCC	CCAGA	-
chr17	63989236	AAGAG	GATGT	-
chr18	5145162	ACACC	AGGAT	-
chr18	9883171	AACTT	CCACC	-
chr18	11422582	TCTAT	ATCTA	-
chr18	11508972	ACCTA	CATGA	-
chr18	12455225	CTAAA	GGTTG	-
chr18	15240639	TGGTG	ATACA	-
chr18	16503256	AATGC	TGATG	-
chr18	16709982	GAAGT	GTCTA	-
chr18	16833234	GGTAC	TTTGC	-
chr18	17793144	GTGCC	AAACT	-
chr18	25606141	CTCCG	ACACT	-
chr18	25709206	CAGCT	AGTGG	-
chr18	25774547	GCAGC	TTGGG	LOC610760
chr18	34867314	TTTTG	ACCTA	-
chr18	36435879	TTATC	CAGAA	-
chr18	38435137	ATCCC	ATGAA	-
chr18	39077883	TTCAC	CCACT	-
chr18	42105802	CCTCC	CCGGC	-
chr18	42400888	TTTTC	GGTCT	-
chr18	47046475	CACCG	TCATC	-
chr18	47764225	TGTGA	GCACG	-
chr18	47976811	CAATT	ACACA	-
chr18	49085609	ATCTT	GAAAA	-
chr18	51034076	TGTGA	TCAGC	-
chr18	53887814	TGAGT	CTTTT	-
chr18	54946749	TCCCC	TGCAA	-
chr19	8462121	GAAGA	AAGAG	-
chr19	13625812	TTCTT	AAAGT	-
chr19	18248106	TCTAA	TTTTC	-
chr19	19926482	ATATT	AGTCT	-
chr19	23238215	GGTAC	AAGGT	-
chr19	28497549	GTATT	GGAAA	-
chr19	28798381	CGCCA	ACTTG	-
chr19	30700718	TTGTC	CAGCT	-
chr19	30998860	CTTTC	CACCT	-
chr19	33449466	TTTTC	GAGAC	-
chr19	37867263	AGTTT	GGTTA	-
chr19	42723066	GGCTG	GAAAA	-
chr19	42735313	GTGTA	CACAC	-
chr19	42795831	AAAGG	GGTTG	-
chr19	45755569	TAAAC	CAGAA	-
chr19	51908886	AAAAA	GGAGA	-
chr19	52563227	GGTCG	TGGTG	-
chr19	52877599	TTCTG	GTCCT	-
chr2	4654519	CTCCC	CCACG	-
chr2	7062630	TGATC	ATAAG	-
chr2	7374274	ACATT	TCAGT	GAD2
chr2	8909847	TGTTT	TTTTT	-
chr2	11893551	TTAAA	CCAGT	-
chr2	16785096	GGAGA	AGAAG	-
chr2	19102428	AAGAC	TTAAC	-
chr2	24724477	CCCTC	GGACC	-
chr2	28070288	ATCAA	ACTTT	-
chr2	29939795	TATTT	GAACA	IL2RA
chr2	30455601	AAATT	CTTTG	-
chr2	34904153	GGCGC	GCAGA	-
chr2	48684197	TTAAA	AAGAT	-
chr2	51577243	CTGCT	GTAGC	-
chr2	57178277	AGCAA	CTTCT	-
chr2	60863566	CGTGC	GGTTA	-
chr2	61558838	ATTGT	TCGCT	-
chr2	68464791	GGGCC	CATGT	-
chr2	69387838	AAGTG	TGAGA	-
chr2	72565602	TCTCT	CCAGA	-
chr2	73945151	GGACC	GCAGG	-
chr2	74458071	CCTCA	GGCCC	MACO1
chr2	74554745	AACAC	ACCAA	-
chr2	81305076	GGAGA	AGAAG	-
chr2	81306583	CGGCC	AGCCA	-
chr20	5828351	CATCT	TCATC	-
chr20	7342185	CCGCC	ACGGA	-
chr20	8362782	GTGAA	GAGAG	-
chr20	26731646	TTGGA	CTCTC	-
chr20	28705629	GCGGT	GGCGG	-
chr20	28709365	GAGCT	CTCCC	-
chr20	28813910	TGGTG	TCAAG	-
chr20	33676277	GGTAA	CATTT	-
chr20	33716136	ACCTG	CCCCA	CCDC66
chr20	35554607	GCGCC	CACAC	-
chr20	38990255	CTGCA	ACCAG	-
chr20	41913344	TTAGT	CAGCA	PTH1R
chr20	44074613	CACCA	CCTCC	-
chr20	46370420	GCCTT	TTCCT	-
chr20	46953264	GCCCT	CAGCA	-
chr20	46966189	CTCTC	GCGCG	-
chr20	49955738	AAGGC	GTCCC	-
chr20	50598512	AACTT	AGAGG	-
chr20	51049274	TCTCC	CTTTT	-
chr20	51812414	ATTCC	GCATG	-
chr20	52396129	TCTCG	CGCAC	-
chr20	52415618	CTTGA	ATGCG	STXBP2
chr21	10327295	GAAGA	AACAA	-
chr21	10403722	ATAAG	GATAT	FOLH1
chr21	13165942	GGGGC	GAGCA	-
[truncated: 1,633 more rows]
